# Supplementary material for: Biological pathways underlying the association of red cell distribution width and adverse clinical outcome: Results of a prospective cohort study
Source: PLoS One. 2018 Jan 17;13(1):e0191280. doi: 10.1371/journal.pone.0191280 (PMC5771602; doi:10.1371/journal.pone.0191280)
Supplement: S1 Dataset — (XLSX) [file pone.0191280.s003.xlsx]

## Sheet: Sheet1
Gender	Age	Outcome	ICD 10	HB	RDW	MCV	WBC	Neutrophiles	PLT	INR	Glucosis	Calcium	Calcium corrected	Albumin	Kreatinine	CRP	Copeptin	PCT	PROADM	Comorbidity COPD	Comorbidity dementia	Comorbidity diabetes	Comorbidity hypertension	Comorbidity KHK	Comorbidity stroke	Comorbidity tumor	Comorbidity Renalfailure
f	17	0	1	135	13.6	85.2	6.97	5.6	258	1.2	4.9	2.1	2.13	38.7	81	9.8	2.3	.053776	.6074	0	0	0	0	0	0	0	0
f	18	0	1	127	12.6	85.4	9.69	7.16	291	1.1	5.3	2.33	2.26	42.8	81	21.9	4.4	.070535	.6473	0	0	0	0	0	0	0	0
f	18	0	1	140	11.6	86	13.45	11.65	247	1.1	6.1	2.19	2.23	38.6	49	33.9	23.6	.031927	.5919	0	0	0	0	0	0	0	0
f	18	0	1	132	12.8	88.6	10.63	8.15	352	1.1	5.3	2.31	2.31	39.9	61	14.1	4.6	.047808	.64	0	0	0	0	0	0	0	0
m	18	0	1	145	11.9	84.9	5.11	3.71	193	1.2	5.3	2.19	2.11	43.1	57	6.6	5.4	.123175	.4473	0	0	0	0	0	0	0	0
f	19	0	1	125	12.6	75.8	13.43	10.65	232	1	5.5	2.25	2.28	38.8	68	63.9	4.5	.060189	.4349	0	0	0	0	0	0	0	0
f	19	0	1	113	13.9	84.9	15.17	12.17	192	1.3	5.5	2.06	2.2	34.3	75	212	2.7	.767616	.8107	0	0	0	0	0	0	0	0
f	19	0	1	120	15.2	87.5	17.23	13.72	301	1.2	5.6	2.23	2.19	41.7	53	24.9	8.2	.051787	.4298	0	0	0	0	0	0	0	0
m	19	0	1	157	12.1	81	6.59	4.09	183	1	4.5	2.34	2.28	42.4	69	33.7	7.8	.076621	.4362	0	0	0	0	0	0	0	0
m	19	0	1	122	13.6	81.4	16.32	12.94	400	1.3	5.6	2.37	2.57	32	80	119	4.7	.098393	.7186	0	0	0	0	0	0	0	0
m	19	0	1	157	11.7	82.9	13.27	10.16	226	1	6	2.35	2.17	47.3	85	0	38.1		.4994	0	0	0	0	0	0	0	0
f	20	0	1	137	19.4	83.8	17.34		117	1.1	8.2	2.04	2.13	36.5	31	115	18.3	.494961	.7044	0	0	0	0	0	0	0	0
f	20	0	1	119	15.9	84.2	15.77	13.06	211	1.3	5.4	2.07	2.26	32.6	78	163	60.4	1042796	2271	0	0	0	0	0	0	0	0
f	20	0	1	120	13.6	86.1	6.96	4.27	266	1.1	5.1	2.05	2.14	36.4	58	5.2	4.7	.036544	.5613	0	0	0	0	0	0	0	0
m	20	0	1	156	11.9	86.4	19.37	16.1	245	1.1	5.6	2.28	2.15	45.4	78	10.7	43.7	.065268	.8545	0	0	0	0	0	0	0	0
m	20	0	1	151	12.1	87.9	13.53	11.73	248	1.1	7.2	2.18	2.14	41.7	70	0	39.1	.067377	.6342	0	0	0	0	0	0	0	0
f	21	0	1	124	12.9	85.1	11.21	9.64	236	1.2	4.7	2.14	2.18	38.3	62	11.4	3.1	.105943	.6607	0	0	0	0	0	0	0	0
f	21	0	1	126	12.2	90	8.9	5.82	228	1.2	4.5	2.19	2.33	34.6	55	226	3.6	.064116	.4892	0	0	0	0	0	0	0	0
f	21	0	1	119	12.3	90.4	10.47	8.62	248	1.1	5.8	2.13	2.3	33.4	63	80.9	5.9	.155632	.6661	0	0	0	0	0	0	0	0
f	21	0	1	154	13.2	92.1	7.14	5.14	229	1.1	4.7	2.13	2.15	39.3	55	30.7	8.6	.13874	.6646	0	0	0	0	0	0	0	0
m	21	0	1	138	11.9	84.3	14.58	12.5	220	1.2	7.1	2.09	2.13	38.5	87	52.2	8.2	.167673	.8606	0	0	0	0	0	0	0	0
m	21	0	1	144	11.8	87	9.65	5.85	221	1.1	5.3	2.24	2.18	42.4	88	25	2.8	.034834	.4326	0	0	0	0	0	0	0	0
f	22	0	1	140	12.3	82.1	10.32	8.73	297	1	4.2	2.25	2.29	38.3	61	13	2.8	.08	.6169	0	0	0	0	0	0	0	0
f	22	0	1	137	11.8	93.1	13.01	11.4	203	1.1	7.1	2.19	2.06	45.2	67	0	19.2	.239352	.7574	0	0	0	0	0	0	0	0
m	22	0	1	159	12	83.3	10	7	289	1.1	4.7	2.38	2.36	40.8	91	77.6	4.1	.090506	.5225	0	0	0	0	0	0	0	0
f	23	0	1	132	13.1	87.9	6.53	4.83	193	1.1	4.4	2.16	2.05	44.6	61	0	3.9	.037517	.4952	0	0	0	0	0	0	0	0
f	23	0	1	137	11.9	94.8	6.93	4.16	145	1.3	5	2.2	2.17	41.1	37	0	3.4	.046787	.3848	0	0	0	0	0	0	0	0
f	25	0	1	134	13.8	84.3	13.08	11.9	227	1.1	6.4	2.19	2.1	43.8	82	57.1	86.6	.172676	.9631	0	0	0	0	0	0	0	0
m	25	0	1	137	12.7	84.5	9.78	6.36	264	1	5.4	2.22	2.23	39.5	94	6.8	1.7	.062751	.4943	0	0	0	0	0	0	0	0
m	25	0	1	166	12.1	88.2	11.6	8.04	234	1	6.2	2.21	2.12	43.6	73	12.4	7.5	.05707	.471	0	0	0	0	0	0	0	0
f	26	0	1	130	12.6	86.5	8.64	6.15	254	1.1	6.4	2.32	2.3	40.7	56	0	1.7	.053695	.5948	0	0	0	0	0	0	0	0
f	26	0	1	118	11.9	92.8	10.31	6.95	316	1.1	5	2.24	2.17	42.8	38	0	4.7	.049027	.3981	0	0	0	0	0	0	0	0
f	26	0	1	122	12.5	93.3	6.25	2.16	194	1	5.5	2.23	2.26	38.9	52	3.9	4.3	.058148	.4566	0	0	0	0	0	0	0	0
m	26	0	1	129	18.1	65.4	13.26		173	1.2	6.7	2.01	2.26	30.1	90	52.5	7.9	8183203	.8448	0	0	0	0	0	0	0	0
m	26	0	1	159	12.4	79.6	17.31	14.37	262	1.1	5.7	2.26	2.23	41.2	109	53.4	12.7	.171719	.8703	0	0	0	0	0	0	0	0
f	27	0	1	131	11.8	86.3	12.46	10.93	250	1.1	6.2	2.22	2.23	39.6	98	41.1	4.7	.077817	.8859	0	0	0	0	0	0	0	0
m	27	0	1	150	12	85.6	8.89	7.42	142	1.2	5.7	2.08	2.19	35.7	120	107	4.4	.115787	.7707	0	0	0	0	0	0	0	0
m	27	0	1	158	13.6	85.6	16.63	13.24	267	1.1	7.2	2.12	2.12	40.2	97	23.1	8.3	.06313	.4622	0	0	0	0	0	0	0	0
m	27	0	1	168	11.6	86.5	8.59	4.54	230	1.1	5.5	2.4	2.28	44.7	86	16.5	3	.04245	.372	0	0	0	0	0	0	0	0
m	27	0	1	157	12.1	90.6	12.72	7.81	235	1	4.5	2.25	2.07	47.4	83	6.1	14.9	.051943	.5985	0	0	0	0	0	0	0	0
f	28	0	1	131	12.5	88.1	15.25	11.44	324	1.1	5.4	2.2	2.23	38.9	65	25.9	1.8	.062915	.4687	0	0	0	0	0	0	0	0
f	28	0	1	124	13	90.8	13.17	9.81	312	1.2	5.2	2.21	2.33	35.4	80	96.5	3.6	.076342	.8498	0	0	0	0	0	0	0	0
m	28	0	1	124	15.8	80	5.2	3.88	263	1.2	6.7	2.23	2.3	37.2	121	74.5	70	.308805	1113	0	0	0	0	0	0	0	0
m	28	0	1	176	13.9	84.2	12.18	9.37	316	1.1	6.7	2.36	2.22	45.5	91	14.5	102	.085971	.9177	0	0	0	0	0	0	0	0
f	29	0	1	92	15.7	78	2.04		122	1.3	4.5	2.05	2.4	26.2	146	314	17.2	1109556	3293	0	0	0	0	0	0	0	1
f	29	0	1	117	18.2	80.1	15.72		102	1.4	6.4	2.23	2.58	26.2	232	402	51	6028387	11.62	0	0	0	0	0	0	0	1
f	29	0	1	111	13.2	95.7	6.92	3.76	413	1	4.1	2.08	2.1	39.4	64	16.6	2.4	.061524	.5347	0	0	0	0	0	0	0	0
m	29	0	1	130	11.7	84.4	2.02		95	1.1	8	2.17	2.19	39.1	78	36.7	3.8	.079141	1107	0	0	0	0	0	0	0	0
m	29	0	1	141	11.5	93.5	8.01	3.7	185	1	5.1	2.23	2.18	41.9	82	0	3.4	.081143	.5181	0	0	0	0	0	0	0	0
f	30	0	1	151	11.9	87.2	10.27	8.87	258	1	5.7	2.06	2.21	34	67	122	8	.264386	.8792	0	0	0	0	0	0	0	0
f	30	0	1	121	14	89.1	2.15		154	1.1	5.2	2.12	2.02	44.1	52	6.7	2.2	.056342	.3845	0	0	0	0	0	0	0	0
f	30	0	1	126	12	93.3	4.56	2.4	207	1.1	5.2	2.15	2.18	39	55	4.2	13.6	.055723	.601	0	0	0	0	0	0	0	0
m	30	0	1	143	12.9	84.4	10.82	8.79	191	1.4	7.4	2.05	2.11	37.6	117	144	3.2	.045077	.9329	0	0	0	0	0	0	0	0
m	30	0	1	160	11.6	86.8	8.36	6.05	300	1.1	6	2.23	2.14	43.6	100	0	3.3	.065878	.5044	0	0	0	0	0	0	0	0
m	30	0	1	164	12.1	95	2.28		72	1	6.7	2.23	2.16	42.8	91	0	41.8	.073433	.8734	0	0	0	0	0	0	0	0
f	31	0	1	129	15.4	80.8	14.34	11.7	224	1.2	5.8	2.11	2.25	34.3	61	167	0	.27	.7511	0	0	0	0	0	0	0	0
f	31	0	1	133	12.8	84.4	6.35	3.32	165	1.1	6.9	2.16	2.2	38.3	71	11.8	109	.129238	.6395	0	0	0	0	0	0	0	0
m	31	0	1	156	12.3	83.9	14.23	11.28	193	1.1	6.9	2.19	2.11	43.1	100	19.8	5.1	.182914	.5277	0	0	0	0	0	0	0	0
m	31	0	1	150	12.3	91.8	7.04	3.75	181	1	5.9	2.04	2.02	40.9	72	13.6	4	.887749	.373	0	0	0	0	0	0	0	0
f	32	0	1	115	13.7	83.1	7.46	6.42	215	1.3	5.6	2.17	2.08	43.8	55	27.2	8.4	.076999	.7696	0	0	0	0	0	0	0	0
f	32	0	1	141	15.6	84.2	12.1	9.72	275	1.2	10.4	2.44	2.16	51.2	111	6.6	185	.215878	1477	0	0	1	0	0	0	0	0
f	32	0	1	140	12.4	86.3	4.91	3.49	210	1.1	6.2	2.3	2.25	42.2	42	34	1.7	.060616	.6421	0	0	0	0	0	0	0	0
m	32	0	1	141	13.1	83.7	7.78	6.75	184	1.1	6.4	2.21	2.27	37.7	80	15.7	3.5	.102567	.6206	0	0	0	0	0	0	0	0
m	32	0	1	168	14	84	10.96	7.6	199	1	4.7	2.33	2.08	49.9	67	19	2.5	.09279	.614	0	0	0	0	0	0	0	0
f	33	0	1	146	13.6	91.6	14.12	9.57	243	1.1	6.2	2.18	2.26	36.8	62	56.4	2.1	.059191	.7943	0	0	0	0	0	0	0	0
m	33	0	1	161	12.9	84.7	5.73	2.86	202	1.1	4.9	2.17	2.2	38.8	90	53.6	2.9	.146604	.3705	0	0	0	0	0	0	0	0
m	33	0	1	172	13	85.2	9.54	8.53	247	1.1	5.6	2.15	2.1	42	99	51.8	4.6	.376084	1178	0	0	0	0	0	0	0	0
m	33	0	1	171	13.4	90.4	4.46	3.6	239	3.6	4.5	2.29	2.13	46.3	88	7.4	12.5	.153224	.3994	0	0	0	0	0	0	0	0
f	35	0	1	100	15.9	61.3	13.16		196	1.2	6.9	2.22	2.35	35	68	202	13.2	2918408	1051	0	0	0	0	0	0	0	0
f	35	0	1	119	13.2	77.7	9.74	5.55	259	1.1	7	2.27	2.3	38.7	60	6.8	1.8	.04607	.5402	0	0	0	0	0	0	0	0
f	35	0	1	110	14.9	91	11.07	7.39	223	1.1	5	1.95	2.31	25.8	39	19	3.1	.036299	1188	0	0	0	0	0	0	0	0
m	35	0	1	146	13.5	72.6	8.49	7	247	1	6.5	2.21	2.19	40.7	98	6.7	9.4	.181746	.9077	0	0	0	0	0	0	0	0
m	35	0	1	150	13.6	83.1	3.16		60	1.3	6.9	2.22	2.3	37	96	96.9	85.4	2138008	2371	0	0	0	0	0	0	0	0
m	35	0	1	104	16.3	88.7	2.49		35	1.1	6.1	2.32	2.43	35.8	91	19.8	8.5	.129607	.9929	0	0	0	0	0	0	0	0
m	35	0	1	172	12.2	88.8	6.38	3.25	199	1.2	6.9	2.21	2.19	40.7	46	17.9	9.3	.157072	.459	0	0	0	0	0	0	0	0
f	36	0	1	116	17.3	65.5	14.05		197	1.2	5.4	2.26	2.03	49.1	49	0	1.7	.036862	.4371	0	0	0	0	0	0	0	0
m	36	0	1	153	13	87.3	7.29	3.9	260	1	5.1	2.18	2.32	34.6	73	34.2	4.4	.071972	.4611	0	0	0	0	0	0	0	0
m	36	0	1	137	12.2	87.9	10.7	8	236	1.1	5.4	2.06	2.1	38.3	61	40.2	9.7	.089613	.5972	0	0	0	0	0	0	0	0
f	37	0	1	150	13.3	81.9	5.67	4.17	142	1.2	5.5	2.21	2.3	36.5	72	111	6	.091404	.6767	0	0	0	0	0	0	0	0
f	37	0	1	146	13	84.8	15.83	14.25	238	1.1	26.3	2.19	2.22	39	105	88.2	26.6	135304	1164	0	0	1	0	0	0	0	1
m	37	0	1	142	13.1	87.2	11.19	7.15	307	1	5.4	2.23	2.3	37.1	150	38.2	12.6	.152115	.7244	0	0	0	0	0	0	0	0
m	37	0	1	152	12.4	88	10.48	8.7	204	1.3	7.1	2.22	2.2	40.7	89	14	8.1	.141222	.8155	0	0	0	0	0	0	0	0
f	38	0	1	141	12.4	89.4	5.11	4.15	140	1.1	7.2	2.23	2.27	38.3	86	29.4	2.2	.057216	.6911	0	0	0	0	0	0	0	0
m	38	0	1	145	12.4	83.1	8.31	5.3	254	1	5.3	2.31	2.3	40.6	98	0	3.5	.116886	.5318	0	0	0	0	0	0	0	0
m	38	0	1	148	14.3	86.4	6.71	3.5	204	1.1	4.6	2.19	2.05	45.5	79	0	7.1	.065894	.5002	0	0	0	0	0	0	0	0
m	38	0	1	159	13.5	90.8	7.58	4.4	485	1.3	6.3	2.39	2.35	41.6	101	0	24.2	.078352	.491	0	0	0	0	0	0	0	0
m	38	0	1	138	13.2	95	12.88	8.4	379	1.1	6.2	2.28	2.26	40.9	88	24.4	4.9	.08223	.5175	0	0	0	0	0	0	0	0
f	40	0	1	148	12.9	90.9	17.38	14.72	195	1.2	5.2	2.17	2.28	35.5	63	138	10.2	.114139	.9026	0	0	0	0	0	0	0	0
f	40	0	1	138	11.4	92	6.4	4.02	168	1	8.1	2.09	2.17	36.8	81	0	2.3	.044393	.5662	0	0	0	0	0	0	0	0
m	40	0	1	142	12.3	87.3	13.86	11.23	250	1.1	5.3	2.16	2.18	39.3	107	29.3	3.1	.063205	.7519	0	0	0	0	0	0	0	0
m	41	0	1	124	12.9	88.8	13.24		193	1.5	6.3	1.98	2.32	26.4	221	190	26.2	3201373	2054	0	0	1	0	0	0	0	1
m	41	0	1	161	12	97.5	9.77	8.05	205	1.1	5.8	2.25	2.28	38.7	95	13.9	8.8	.104719	.5846	0	0	0	0	0	0	0	0
m	42	0	1	141	12.7	84.4	10.56		145	1.2	5.9	1.96	2.18	31.4	99	6.3	20.7	.13879	1147	0	0	0	0	0	0	0	0
f	43	0	1	127	12.8	90	7.77		243	1	5.1	2.13	2.25	35.2	72	0	2.6	.064177	.5633	0	0	0	0	0	0	1	0
m	43	0	1	155	12.7	89.4	13.76		164	1.1	6.2	2.3	2.3	40.1	129	323	11.5	1993234	1321	0	0	0	0	0	0	0	0
m	43	0	1	138	14.7	92.9	11.08	5.54	267	1.1	5.1	2.18	2.15	41.2	97	8.3	5.1	.167844	.7241	0	0	0	0	0	0	0	0
f	44	0	1	136	13.2	89	7.94	5.49	315	1	5.8	2.22	2.15	42.8	59	0	2.9		.4308	0	0	0	0	0	0	0	0
m	44	0	1	160	13.2	93.8	8.53	5.66	223	1.1	5.7	2.29	2.23	42.5	85	11.1	3.4	.122756	.5242	0	0	0	0	0	0	0	0
f	45	0	1	133	14	85.5	8.42	5.84	366	1	6.8	2.33	2.42	36.3	71	6.8	3.3	.090592	.8714	0	0	0	0	0	0	0	0
f	45	0	1	129	14.3	86.3	9.04	5.91	333	1	4.7	2.21	2.32	35.5	79	14.5	5	.070971	.9119	0	0	0	0	0	0	0	0
f	45	0	1	125	12.1	94	11.16		94	1.2	6.6	1.98	2.34	25.8	116	347	1.1	4197804	2933	0	0	0	0	0	0	0	0
f	45	0	1	145	11.9	98.2	7.19	4.63	222	1.1	5.7	2.25	2.16	43.6	75	0	2	.059852	.5186	0	0	0	0	0	0	0	0
m	45	0	1	164	12.3	82.8	8.35	5.76	173	1.1	5.8	2.05	2.05	40	81	7.4	17.7	.038024	.5248	0	0	0	0	0	0	0	0
m	45	0	1	147	13.7	92.5	6.26	5.98	118	1.1	6.5	2.14	2.26	35.1	110	20.3	30.9	8956467	1811	0	0	0	0	0	0	0	0
f	46	0	1	122	12.5	92	2.23		140	1.1	6.4	2.15	2.24	36.4	67	7	6.3	.0951	.7894	0	0	0	0	0	0	0	0
f	46	0	1	133	13.1	93.7	8.2	5.95	248	1.1	5.3	2.21	2.25	38.6	62	24.9	7	.053982	.7312	0	0	0	1	0	0	0	0
f	46	0	1	137	13	100	9.52		98	1.1	4.2	2.17	2.21	38.3	49	220	18.7	.669625	.9513	0	0	0	0	0	0	0	0
m	46	0	1	149	12.7	86.2	4.89	2.53	230	1	5.2	2.28	2.19	43.8	90	0	5.2	.045663	.601	0	0	0	0	0	0	0	0
m	46	0	1	162	11.9	88.6	7.49	3.55	369	1.1	4.8	2.22	2.21	40.6	90	3.2	8	.053153	.4687	0	0	0	1	0	0	0	0
m	46	0	1	142	13.5	91	18.34	15.39	242	1.1	4.6	2.34	2.3	41.7	71	9.2	10.8	.197369	.6233	0	0	0	0	0	0	0	0
m	46	0	1	163	12.6	94	6.42	5.28	199	1.1	5.8	2.11	2.11	40	125	104	73.2	1828708	1181	0	0	0	0	0	0	1	1
f	47	0	1	128	12.6	85.5	4.6	3.42	238	1.1	9.8	2.32	2.44	35.2	95	156	397	.383673	1.25	0	0	0	1	1	0	0	0
m	47	0	1	148	12.9	82.2	16.83	14.36	150	1.1	14.1	2.39	2.53	34.5	163	214	198	3333071	2.08	0	0	1	1	1	0	0	1
m	47	0	1	162	13	86.9	13.03	8.22	279	1.1	4.9	2.28	2.19	43.5	97	4.9	9.2	.092929	.5659	0	0	0	1	0	0	0	0
m	47	0	1	164	12	93.2	6.97	5.46	270	1.1	9.2	2.28	2.3	39.4	128	113	24.6	.113125	.7759	0	0	1	1	0	0	0	1
	4760027	0	1	146	11.9	85.7	11.5	8.36	207	1	10.9	2.19	2.28	36.4	92	29.3	6.3	.074008	.617	0	0	1	1	0	0	0	0
f	48	0	1	155	12.9	90.3	16.08	14.3	210	1.1	7.2	2.09	2.12	38.8	68	3.4	87.6	.072526	.8652	0	0	0	1	0	0	0	0
m	48	0	1	139	12.2	86.5	6.76	4.68	197	1	5.5	2.35	2.27	43.1	84	84.4	3.7	.047999	.5787	0	0	0	0	0	0	0	0
m	48	0	1	147	13.2	88	8.25	4.37	282	1	5.5	2.28	2.18	44	98	0	3.7	.043574	.6236	0	0	0	0	0	0	0	0
m	48	0	1	129	14.8	97.7	4.35		70	1.2	5.9	2.07	2.33	29.8	54	9.1	31.7	.106912	1459	0	0	0	0	0	0	0	0
f	49	0	1	92	18	84.1	1.97	.63	154	1.1	6.6	2.13	2.25	35.2	102	7.1	5.2	.114872	1895	0	0	0	1	0	0	1	1
f	49	0	1	130	12.8	87.1	6.68	2.55	217	1	6.3	2.25	2.34	36.3	79	6.2	1.7	.053629	.5312	0	0	0	0	0	0	0	0
f	49	0	1	135	12.8	87.5	13.51	12.51	191	1.2	6.3	2.16	2.14	40.9	85	30.6	4.7	.101298	.8496	0	0	0	0	0	0	0	0
f	49	0	1	114	12.3	89.4	10.41	8.28	111	1.2	10.5	2.1	2.43	26.8	95	151	5.6	1651854	2163	0	0	1	1	0	0	0	1
f	49	0	1	122	15	89.8	10.73		263	1	6.5	2.35	2.48	34.9	72	10.9	3	.095533	1023	0	0	0	0	0	0	1	0
f	49	0	1	130	13.2	94.4	9.07	5.02	346	1	5.1	2.23	2.2	41.4	62	4.4	4.4	.057249	.576	0	0	0	1	0	0	0	0
f	49	0	1	118	14.1	95	7.48	6.96	184	1	9.3	2.05	2.23	32.9	133	41.5	91.5	.252447	3479	0	0	0	0	0	0	0	0
m	49	0	1	103	13.5	83	2.91		206	1.2	5.5	2.12	2.37	29.9	79	159	3.8	.082861	.8673	0	0	0	0	0	0	0	0
m	49	0	1	130	16	90.4	13.01	11.15	252	1.1	6.7	2.22	2.35	34.7	266	46.6	30	.22855	2.32	0	0	0	1	0	0	0	0
f	50	0	1	126	16.9	76.1	18.23	16.63	214	1.6	7.1	2.28	2.39	35.8	130	334	14.4	1519704	1728	0	0	0	0	0	0	0	1
f	50	0	1	126	14.2	97.9	16.31		251	1	5	2.11	2.36	30	82	0	21.9	.054163	.9619	0	0	0	0	0	0	0	0
m	50	0	1	149	12.7	83.8	5.91	3.82	187	1.1	4.4	2.27	2.18	43.6	77	47	5	.093804	.7074	0	0	0	1	0	0	0	0
m	50	0	1	136	15.9	89	12.19		66	1.4	10.4	1.96	2.35	24.4	614	144	42	3831686	9695	0	0	1	1	0	0	0	1
m	50	0	1	159	12.2	91	3.64	2.11	119	1.1	6.8	2.14	2.2	37.8	139	87.6	7.9	.114125	.7728	0	0	0	0	0	0	0	0
f	51	0	1	113	14.7	79	4.88	3.43	235	1	5.4	2.1	2.15	38.2	60	12.5	12.9	.125886	.8583	0	0	0	0	0	0	0	0
f	51	0	1	122	12.1	83.3	16.87		343	1.2	5.4	2.16	2.22	37.8	69	17.8	11.2	.029477	.6664	0	0	0	0	0	0	0	0
f	51	0	1	147	13	87.4	2.82		172	1.1	5.2	2.23	2.09	45.7	78	0	13.8	.043847	.7926	0	0	0	0	0	0	0	0
m	51	0	1	90	15.8	79.3	1.03		141	1.1	6.4	2.07	2.33	29.5	111	86.4	7.6	.112045	1259	0	0	0	0	0	0	1	0
m	51	0	1	131	12.1	83.5	10.21	7.28	243	1.3	18.6	2.16	2.45	28.5	101	178	14.8	.094848	.578	0	0	1	0	0	0	0	0
m	51	0	1	140	12.6	84.8	12.16	9.02	415	1.1	6.2	2.36	2.34	40.7	84	8.5	17.3	.071735	.6182	0	0	1	1	0	0	0	0
f	52	0	1	135	12.5	96.2	6.27	1.89	202	1.1	3.1	2.11	2.02	43.7	56	13.6	1.1	.070001	.566	0	0	0	0	0	0	0	0
m	52	0	1	155	11.9	87.5	5.12	2.64	267	1.1	5.9	2.14	2.21	37.3	101	17.3	10.2	.137153	.7024	0	0	0	1	0	0	0	0
m	52	0	1	106	13.9	92.8	26.16		239	1.5	8.1	2.06	2.25	32.4	173	183	7.2	1819407	3.07	0	0	0	0	0	0	0	1
m	52	0	1	154	13.1	94.1	16.17		339	1.1	8.2	2.24	2.22	40.7	92	66.9	41	.112114	1143	0	0	0	1	0	0	0	0
	5216975	0	1	126	12.1	96.3	5.77	3.13	292	1	5.3	2.09	2.25	33.8	68	11.3	5	.042557	.7071	0	0	0	0	0	0	0	0
f	53	0	1	126	12.6	80.1	8.52	6.54	151	1	17.5	2.16	2.36	31.9	66	199	4	.553739	.924	0	0	1	0	0	0	0	0
f	53	0	1	145	13.6	85	10.11	5.95	231	1	4.6	2.16	2.35	32.3	66	3.2	3.1	.062618	.8141	0	0	0	0	0	0	0	0
f	53	0	1	156	13.9	86.8	10.86	6.7	295	1	6.8	1.99	2.12	34.8	75	11	10	.088634	.8718	0	0	0	0	0	0	0	0
m	53	0	1	124	14.8	84	8.42	6.42	129	1.1	7.6	2.19	2.22	38.7	147	91.8	17.4	.136073	1067	0	0	0	0	0	0	0	1
f	54	0	1	127	13.9	85.9	7.46	4.85	267	1.1	6	2.32	2.28	41.6	75	21.4	1.8	.057316	.6939	0	0	0	0	0	0	0	0
f	54	0	1	113	12	86.9	4.45	4.02	105	1.2	7.2	2.18	2.34	33.8	87	26.1	25.8	.060868	.9184	0	0	0	0	0	0	0	0
f	54	0	1	162	11.9	91.1	9.02	7.88	245	1	6.8	2.4	2.28	44.9	77	0	89.1	.079186	1293	0	0	0	0	0	0	0	0
m	54	0	1	147	12.2	84.2	14.23		301	1	24.6	2.28	2.49	31.6	139	287	41.7	.474128	1503	0	0	1	1	0	0	0	1
f	55	0	1	126	14.6	82.5	6.67	3.99	316	1	4.9	2.19	2.2	39.6	61	11.8	5.5	.068763	.6573	0	0	0	0	0	0	0	0
f	55	0	1	136	13.8	86.8	7.21	4.66	210	1.1	5	2.32	2.36	38.4	84	29.6	10.5	.061598	.7398	0	0	0	1	0	0	0	0
m	55	0	1	145	12.2	87.5	11.26	8.29	174	1.1	6.8	2.33	2.23	44	84	4.8	6.7	.0804	.704	0	0	1	0	0	0	0	0
m	55	0	1	139	11.7	87.6	10.28	7.54	347	1.1	10.8	2.18	2.49	27.8	76	51	2.7	.104862	1006	0	0	1	1	0	0	0	0
m	55	0	1	97	16.1	93.1	19.88		247	4.3	4.6	1.93	2.42	20.6	392	178	96.1	1027589	9046	0	0	0	1	0	0	0	1
m	55	1	1	87	17.7	99.3	10.59	9.12	220	6.8	6.1	2.07	2.41	26.4	259	106	214	.791062	6896	0	0	0	0	0	0	1	1
f	56	0	1	139	14.9	85.4	12.18	9.99	210	1.1	6.3	2.35	2.51	33.7	97	198	4.5	.556052	1476	0	0	0	0	0	0	0	0
m	56	0	1	144	12.5	88.3	13.34	10.7	405	1.1	6	2.19	2.38	32.3	77	138	5.5	.091643	.6008	0	0	0	0	0	0	0	0
m	56	0	1	151	12.9	89.6	8.78	6.58	283	1.2	7.6	2.16	2.17	39.6	68	0	5.8	.076468	.6561	0	0	0	1	0	1	0	0
m	56	0	1	165	13	92.7	20.01	17.47	266	1.1	8.7	2.34	2.4	37.8	93	17.2	84.5	.208264	1053	0	0	0	0	0	0	0	0
m	56	0	1	89	17.8	97.5	.31	.1	94	1	5.8	2.2	2.44	30.5	84	93	37.6	.247619	1.78	0	0	0	0	0	0	1	0
f	57	0	1	133	12.8	87.6	4.64		239	1	5.5	2.28	2.38	36.2	70	44.6	1.9	.082258	.7658	0	0	0	1	0	0	0	0
f	57	0	1	134	13.3	88.8	17.01	13.81	212	1.1	16.9	2.09	2.26	33.1	81	339	3.2	.378445	1246	0	0	1	0	0	0	0	0
f	57	0	1	139	11.9	89.5	5.78	3.17	261	1	6.1	2.2	2.17	41.4	50	0	2	.056206	.5357	0	0	0	0	0	0	0	0
f	57	0	1	121	11.9	90.4	9.16	7.56	211	1.2	4.8	2.02	2.18	33.7	68	49.2	3.6	.161228	.8971	0	0	0	1	0	0	0	0
m	57	0	1	153	12	88.4	6.41	3.65	158	1.1	7.2	2.14	2.19	38.2	81	0	136	.048854	.5368	0	0	0	0	0	0	0	0
m	57	0	1	128	18	90	9.9	5.34	111	1.2	4.6	2.06	2.2	34.5	99	13	1.4	.123303	1104	0	0	0	0	0	0	0	0
m	57	0	1	166	14.6	96.3	6.61	5.72	181	1	7.1	2.37	2.42	38.1	110	9	58.6	.279484	1.27	1	0	0	0	0	0	1	0
f	58	0	1	133	13.3	91.5	6.15	4.45	192	1.1	6.6	2.05	2.12	37.3	85	5	2.9	.042597	.5845	0	0	0	0	0	0	0	0
f	58	0	1	126	13.8	98.9	3.79		33	1.2	5.7	2.1	2.6	19.9	97	343	70.6	3240516	5853	0	0	0	0	0	0	1	0
m	58	0	1	128	12.3	88.9	22.99		251	1.1	14.5	2.19	2.45	29.5	170	234	28.7	5981885	2067	0	0	1	1	0	0	0	0
m	58	0	1	134	12.4	95	8.93	5.27	268	1	6.1	2.09	2.17	36.8	76	4.7	18.3	.039848	.5424	0	1	0	0	0	0	0	0
f	59	0	1	126	13.1	88.1	8.37	3.96	145	1.1	6.7	2.52	2.63	35.7	67	6.3	4.8	.058958	.8577	0	0	0	0	0	0	0	0
f	59	0	1	116	12	90.8	7.33	5.35	387	1.1	5.5	2.12	2.28	33.7	66	59.5	6	.076061	.5991	0	0	0	1	0	0	0	0
m	59	0	1	143	14.2	85.6	11.93	8.23	180	1	5.3	2.16	2.23	37.3	91	12.3	5.3	.078329	.7972	0	0	0	1	0	0	0	0
m	59	0	1	112	15.9	86.4	10.31	7.89	168	1.2	8.4	2.32	2.41	36.3	363	0	8.3	.184875	2384	0	0	1	1	0	0	0	1
m	59	0	1	122	13.5	91.1	9.26	8.12	126	1	6.6	2.14	2.3	33.5	449	12.3	732	.238458	3916	0	0	1	0	1	0	0	1
m	59	0	1	129	12	93.7	12.38		400	1.1	7.9	2.02	2.18	33.6	768	113	27.5	.907149	4184	0	0	0	0	0	0	0	1
m	59	0	1	126	13.3	94.3	9.73	7.84	172	1	14.2	2.41	2.48	37.2	160	75.9	82.3	.280806	1542	0	0	1	0	0	0	0	1
m	59	0	1	82	17.3	99.2	4.27		38	1.3	5.2	2.03	2.48	22	106	162	11.6	.589451	1869	0	0	0	0	0	0	1	0
m	59	0	1	73	20.2	105	48.9		142	1.2	5.7	2.22	2.17	41.9	93	13.1	9.5	.086724	1351	0	0	0	0	0	0	1	0
f	60	0	1	137	13.5	87.8	9	5.18	384	1.1	4.8	2.21	2.21	40	74	7.3	2.3	.066355	.5827	0	0	0	0	0	0	0	0
f	60	0	1	121	11.9	88.5	10.27		308	1.2	6.5	2.22	2.41	32.4	68	154	5	.09056	.6954	0	0	0	0	0	0	1	0
m	60	1	1	111	15.9	80	13.17	10.76	368	1	6.1	2.34	2.7	25.5	58	37.2	25.2	.063726	1	0	0	0	0	0	0	1	0
m	60	0	1	157	14	86.7	7.31	4.85	227	1	4.8	2.36	2.44	36.7	82	15.4	11.6	.048853	1205	0	0	0	0	0	0	0	0
f	61	0	1	140	12.4	84.7	14.65	13.13	196	1.1	7.8	2.12	2.21	36.6	85	89.4		.65	1075	0	0	0	0	0	0	0	0
f	61	0	1	129	12.5	87.4	12.85	10.1	310	1.1	6.4	2.2	2.44	30.4	75	216	4.6	.045469	.9953	0	0	0	0	0	0	0	0
f	61	0	1	128	15.9	91.1	10.39	8.89	360	1.4	9.1	2.32	2.4	37	78	0	6.4	.062978	.5475	0	0	0	0	0	0	0	0
f	61	0	1	148	13.6	96	12.09	9.61	354	1.1	9.3	2.27	2.16	44.5	165	26.5	22.2	.656308	2171	0	0	0	0	0	0	1	1
f	61	0	1	99	13.1	96.4	4.22	3	402	1	6.2	2.25	2.29	38.6	125	0	13.4	.148549	1247	0	0	0	1	0	0	0	0
f	61	0	1	108	13.2	97	19.13	17.68	307	1.1	15.2	2.32	2.52	32.1	98	248	28.1	.946982	1264	0	0	1	0	0	0	0	0
f	61	0	1	120	17.1	102	4.7	3.76	148	1.2	6.5	2.02	2.52	20.2	60	272	46.2	6852931	1694	0	0	0	0	0	0	0	0
m	61	0	1	158	14.3	91.9	20.7		116	2	5.3	2.11	2.32	31.7	377	273	146	2558157	11.83	0	0	0	0	0	0	0	1
	6199863	0	1	116	14.8	89.9	9.93	8.65	237	5.7	7.6	2.36	2.69	27	328	358	65.7	.70127	2823	0	0	1	1	1	0	0	1
f	62	0	1	126	15.9	75.8	9.44	6.65	180	2.1	6.1	2.36	2.3	42.6	106	23.3	7.6	.138862	1218	0	0	0	0	0	0	0	1
f	62	0	1	132	13.1	82.6	10.81	6.66	288	1.1	6.2	2.13	2.19	37.7	58	8.9	2.3	.033535	.6946	0	0	0	1	0	0	0	0
m	62	0	1	80	15.3	84.3	.24	.01	3	1.2	6.2	2.11	2.31	32.1	83	131	21.1	.128326	1.26	0	0	0	1	0	0	1	0
m	62	0	1	155	11.9	85.8	14.49		198	1.2	14.6	2.38	2.46	36.9	109	156	88.6	.221082	.8581	0	0	1	1	0	0	0	1
m	62	0	1	138	14.9	88.3	12.98	10.27	238	2	6	2.11	2.38	29.3	101	227	93.5	.380894	1489	0	0	0	1	0	0	0	0
m	62	0	1	136	13.5	89	7.47	4.02	221	1.1	4.7	2.14	2.21	37.4	68	7.4	20.7	.051256	.7034	0	0	0	1	1	0	0	0
m	62	0	1	137	13	90	11.38	9.22	183	1.1	5.5	2.3	2.36	37.6	103	67.2	6.2	.23604	.7803	0	0	0	0	0	0	0	0
m	62	0	1	147	13.9	90.7	4.08	3.66	81	1.3	8.3	1.97	2.18	31.7	108	245	78.2	2819456	1876	0	0	0	0	0	0	0	0
m	62	0	1	135	15.2	92.7	8.75	8.21	289	1.2	7.1	1.99	2.35	25.8	96	135	40.8	1517115	2065	0	0	0	0	0	0	0	0
f	63	1	1	105	17.5	99.3	6.46		95	1.6	7.8	2	2.34	26.5	107	128	60.3	5274448	1881	0	0	1	0	0	0	0	1
m	63	0	1	158	13.7	80.2	7.1	3.83	199	1.1	6.3	2.14	2.15	39.8	94	14.1	9.1	.073549	.6753	0	0	0	0	0	0	0	0
m	63	0	1	148	12.9	88.2	7.14	5.22	172	1.1	7.2	2.15	2.24	36.5	101	103	4	.091507	.7426	0	0	1	0	0	0	0	0
m	63	0	1	132	11.5	90.7	6.11	4.8	177	1.2	6.2	2.06	2.12	37.6	98	75.4	3.7	.112686	.8518	0	0	0	1	1	0	0	0
m	63	0	1	89	11.9	92.8	.31	.12	127	1.1	11.8	1.78	1.89	35.6	157	289	181	1986891	3377	0	0	0	0	0	0	1	0
m	63	0	1	152	12.9	93.1	12.84	8.91	166	1	7.9	2.23	2.31	36.9	94	53.8	238	1702554	.7878	0	0	0	0	0	0	0	0
m	63	0	1	97	15.4	94.7	.54	.13	119	1.1	9.3	1.96	2.04	36.9	97	93.8	29.4	.183097	1762	0	0	1	0	0	0	1	0
f	64	0	1	117	14.8	81.3	11.45	9.77	266	1.1	6.7	2.21	2.53	27.2	137	236	32.3	8957334	3212	0	0	0	1	0	0	0	1
f	64	0	1	160	12	85.3	14.6	13.39	210	1.1	8	2.3	2.23	42.8	97	4.6	57	.168038	1282	0	0	0	1	0	0	0	0
f	64	0	1	102	16.6	92.7	9.34	7.21	283	1	6.5	2.27	2.41	34.5	85	27.1	19.8	.157264	1413	0	0	0	0	0	0	0	0
m	64	1	1	84	13.2	86.4	.26	0	9	1.2	4.4	1.94	2.35	23.7	153	41.3	679	1582824	6896	0	0	0	1	0	0	0	1
m	64	0	1	139	12.9	87.3	4.9	3.53	137	1.1	6.4	2.1	2.11	39.7	116	32.6	7.4	.160835	1174	0	0	0	0	0	0	0	1
m	64	0	1	140	13.7	89.5	13.31	11.75	201	1.1	6.9	2.33	2.5	33.1	107	242	7	1166759	1192	0	0	0	1	0	0	0	0
m	64	0	1	147	13.2	90.7	9.84	7.69	298	1.1	4.5	2.13	2.31	32.7	98	22.9	21.4	.202071	.738	0	0	0	0	0	0	0	0
m	64	0	1	140	14	91.7	7.07	4.86	126	1.1	5.7	2.05	2.19	34.5	83	90.4	9.4	.153782	1015	0	0	0	0	0	0	0	0
m	65	1	1	78	13.1	80.9	.4	.06	12	1.2	6.9	2.05	2.23	32.7	60	50.5	7.1	.243115	1598	0	0	0	0	0	0	1	0
m	65	0	1	84	17.7	95.3	11.49		250	1.1	9.3	2.09	2.6	19.6	327	197	106	1089124	4173	0	0	0	0	0	0	1	0
		0	1	134	14.2	96.1	10.2	7.25	253	1.9	6	2.19	2.41	31.1	77	290	16.5	.102483	1369	0	0	0	1	0	0	0	0
f	66	0	1	116	14.5	87.7	8.61	5.19	205	1	6.4	2.23	2.34	35.6	82	78	6.4	.071832	.6422	0	0	0	1	0	0	0	0
f	66	0	1	148	14.6	87.8	8.26	5.72	371	1.2	6.7	2.01	2.11	36.2	60	53.1	3.6	.102363	.8668	0	0	0	0	0	0	1	0
f	66	0	1	78	14.2	92	26.2	23.55	350	1.2	5.4	1.89	2.36	21.4	133	247	8.8	1092963	6281	0	0	0	0	0	0	0	0
m	66	0	1	145	18.3	73.6	13.46		367	1.1	5.7	2.29	2.32	38.8	83	15.5	30.6	.254834	1341	0	0	0	0	0	0	1	0
m	66	0	1	159	13.7	89.1	17.19	14.65	206	1.1	7.4	2.31	2.3	40.5	79	136	7.3	.220879	1108	0	0	0	1	0	0	0	0
	6611636	0	1	89	15.4	77.3	33.34		750	1.4	15.3	2.2	2.65	22	76	240	6.1	.362656	1092	0	0	1	1	0	0	0	0
f	67	0	1	92	19.5	87.6	10.71		229	1.3	7.3	2.04	2.37	27	132	165	27.8	1332777	1.47	0	0	0	0	0	0	1	0
f	67	0	1	146	13.1	93.6	2.56		116	1.3	6.1	2.15	2.31	33.5	92	91.8	2.1	.61	1128	0	0	0	1	0	0	0	1
f	67	0	1	79	16	101	.38	.22	20	1.2	6.2	2.07	2.21	34.4	107	10.8	12.6	.511279	1583	0	0	0	0	0	0	1	0
m	67	0	1	121	13.5	80.4	4.09	2.57	111	1.1	12.8	2.2	2.27	37.2	136	30.5	34.3	.222091	.8743	0	0	1	1	0	0	0	0
m	67	0	1	147	12.9	86.4	5.73	3.75	230	1.1	5	2.16	2.38	31.4	187	81.2	66.1	.548384	1698	0	0	0	0	0	0	0	1
m	67	0	1	79	15.2	88.6	4.46		97	1.1	8.6	1.95	2.45	20.1	210	189	284	1068722	14.82	0	0	0	0	0	0	1	1
m	67	0	1	100	16	89.8	13.36	11.65	262	1	17.1	2.22	2.47	29.9	120	16.2	118	6339328	2839	0	0	1	0	0	0	1	0
m	67	0	1	75	21.2	90.1	3.62		65	1.1	8.4	1.94	2.04	36.2	96	16	97.9	.461941	2015	0	0	0	0	0	0	1	0
f	68	0	1	121	14.3	80.7	9.2	7.59	193	1.2	12.8	2.22	2.53	27.6	103	172	12.6	.466222	1.61	0	0	1	0	0	0	0	1
f	68	0	1	143	13.4	89.9	7.19	3.5	321	1	4.9	2.33	2.34	39.5	68	13.4	3.7	.107888	.5696	0	0	0	0	0	0	0	0
m	68	0	1	154	12.3	85.2	5.21	3.84	167	1.1	7.9	1.97	2.09	35.1	90	60.9	23.8	.366348	1421	0	0	0	0	0	0	0	0
m	68	0	1	183	13.6	91.8	7.05		188	1.2	10	2.34	2.37	39	624	246		7819595	10.19	0	0	0	1	1	0	1	1
m	68	0	1	80	16.7	91.9	11.68		127	1.3	6.4	1.93	2.41	20.9	342	83.5	264	2911214	5287	0	0	0	1	0	0	1	1
m	68	0	1	148	13.3	92.1	17.91		179	1.3	6.1	2.35	2.49	34.5	75	292	5.9	2495127	1742	0	0	0	1	0	0	0	0
m	68	0	1	139	12.9	92.6	15.63	13.99	231	1.1	7	2.18	2.25	37.4	80	24	69.6	.168012	1421	0	0	0	0	0	0	0	0
f	69	0	1	141	13.2	88.5	4.16		153	1.2	7.1	2.2	2.27	37.1	110	152	43.7	1570782	1755	0	0	0	0	0	0	0	1
f	69	0	1	97	12.6	90.2	12.56		357	1.1	5.5	2.31	2.53	31.2	158	149	40	.118769	1422	0	0	0	0	0	0	0	1
m	69	0	1	170	13.2	86.8	7.4		204	1	6.9	2.4	2.31	43.5	88	16.6	3.7	.153504	.8446	0	0	0	1	0	0	0	0
m	69	0	1	156	12.7	88.2	8.58	6.83	167	1.1	6.7	2.1	2.15	38	97	106	59.1	.124648	1104	0	0	0	0	0	0	0	0
m	69	1	1	58	15	94.2	.13	.01	9	1.3	5.3	1.98	3.03	24	73	148	120	3398727	10.75	0	0	0	1	0	0	1	1
m	69	0	1	159	15	94.2	14.7	11.26	280	1.2	8.7	2.25	2.54	28.6	601	249	157	4766424	6042	0	0	1	1	0	0	1	1
m	69	0	1	112	15.3	97.3	10.52	8.07	255	6.7	9	1.62	1.85	30.9	183	62.3	397	.247249	3115	0	0	0	0	0	0	0	0
m	69	1	1	92	15.6	102	10.5		324	1.4	9	1.87	2.42	18.2	78	46.5	27.3	.299087	3768	0	0	0	1	0	1	0	0
	6945106	0	1	116	13.4	89.5	9.99	7.92	159	1	10.8	2.23	2.21	40.9	104	9	277	.066008	1321	0	0	1	1	1	1	1	1
f	70	0	1	120	16.8	84	10.1		305	1	10.2	2.15	2.44	28.4	114	386	89.6	1223338	2838	0	0	0	0	0	0	0	0
f	70	0	1	145	13.8	86.2	13.07	11.19	186	1	11	2.23	2.25	39.2	65	0	8.7	.053147	.5951	0	0	1	1	0	0	0	0
f	70	0	1	143	12.2	90.7	13.27	10.87	216	1.3	20.3	2.41	2.61	32	88	234	123	153916	1482	0	0	1	1	0	1	0	1
f	70	0	1	132	13.3	97.8	11.33	8.83	139	3.2	4.8	2.15	2.32	33.3	37	29.4	4	.119275	.6794	0	0	0	0	0	0	0	0
m	70	0	1	76	18.6	77.1	3.55	3.08	290	1.1	7.6	2.07	2.31	30.6	183	104	136	130421	2.85	0	0	0	1	0	0	1	1
m	70	0	1	142	14	82.8	18.57		228	1.2	6.3	2.13	2.19	37.6	65	36.6	5.7	.380181	1168	0	0	0	0	0	0	0	0
m	70	0	1	146	14.3	86	21.51	20.48	248	1.2	3.9	2.33	2.49	33.6	109	25.4	304	5892526	11.29	0	0	0	0	0	0	0	0
m	70	0	1	157	11.7	87.3	14.44		358	1.1	6.4	2.25	2.32	37.2	92	121	31.8	.13193	1094	0	0	0	0	0	0	1	0
m	70	0	1	142	12.2	89	9.98	7.83	466	1.2	5.8	2.24	2.44	32	91	75.3	9.2	.092559	.8504	0	0	0	0	0	0	0	0
m	70	0	1	142	13.1	90.9	8.25	5.84	409	1.1	5.3	2.28	2.48	32		59.7	7.2	.099328	.7269	0	0	0	0	0	0	0	0
m	70	1	1	69	14.5	91.4	.08		8	2	7.1	1.56	2.13	17.4	146	151	93.4	4286186	11.14	0	0	0	0	0	0	1	0
m	70	0	1	123	13.6	93.2	9.26	8.16	143	1.1	7.1	2.2	2.3	36.1	130	20	47.3	.463097	1307	0	0	0	1	0	1	0	1
m	70	0	1	101	15.9	95.8	1.98		36	1.1	8	2.26	2.47	31.8	157	155	117	.449947	2486	0	0	0	0	0	0	1	1
m	70	1	1	146	12.4	96.9	4.75		286	1.2	8.3	2.2	2.46	29.6	230	96.7	599	8410338	15.89	0	0	0	0	0	0	0	0
	7021492	0	1	119	14.5	87.6	12.53	9.64	449	1.2	5.7	2.2	2.45	30.2	90	80.1	10.5	.096386	1085	0	0	0	0	0	1	0	0
f	71	0	1	131	14.6	91.7	14.98	12.13	142	1.2	8.1	1.99	2.26	29.1	62	117	367	.330394	1307	0	0	0	0	0	0	0	0
f	71	0	1	111	12.7	94.7	7.65	5.42	256	1.1	6.8	2.21	2.26	37.9	48	20.9	15.1	.046071	.6646	0	0	0	1	0	0	0	0
f	71	0	1	107	15.2	102	5.38	4.53	361	1	6.1	2.22	2.47	30.2	126	16.8	281	.352603	1218	1	0	0	0	0	0	0	0
m	71	0	1	118	13.3	83	1.07		112	1.1	6.6	2.2	2.55	26	98	161	52.4	.431335	1.29	0	0	0	1	0	0	1	0
m	71	0	1	100	17.1	85.5	3.11	2.61	369	1.2	6.4	2.14	2.55	23.8	78	147	12	.287698	1331	0	0	0	0	0	0	1	0
m	71	0	1	142	13.2	85.8	4.46		159	1.1	5.5	2.34	2.43	36.3	124	47	142	1381243	3405	0	0	0	1	0	0	0	0
m	71	0	1	130	14.2	92.1	19.42	16.33	257	1.1	7.5	2.21	2.29	36.9	81	63.5	57.8	.141861	.9073	0	0	0	0	0	1	0	0
m	71	0	1	154	13.5	93.4	8.46	6.92	147	1.3	8.2	2.11	2.31	32.2	109	88.9	41.8	2240359	1546	1	0	1	1	1	0	0	0
m	71	0	1	103	14.8	94.2	15.08	10.86	200	2.2	6.1	2.26	2.42	33.6	221	123	67.7	6402592	2482	0	0	0	1	0	0	0	1
f	72	0	1	97	15.6	82.8	13.47	9.43	520	1	7.4	2.03	2.52	20.3	49	123	2.7	.144126	1289	0	0	0	1	1	1	0	0
f	72	0	1	128	12.4	85.6	7.83	5.76	182	1.1	6.5	2.22	2.39	33.2	77	73.5	7.7	.031154	.6252	0	0	0	0	0	0	0	0
f	72	0	1	159	12.9	87.6	12.1	10.14	192	1.3	5.5	2.15	2.2	37.9	216	156	546	2216363	3791	0	0	0	0	0	0	0	0
f	72	0	1	134	13.7	89.3	11.5	10.3	201	1.1	8.4	2.3	2.67	25.1	109	263	70.7	3004178	2491	0	0	0	1	0	0	1	1
m	72	0	1	114	13.9	90.1	11.27	9.21	172	2	10.8	1.93	2.17	30.6	98	187	37.2	2332137	.8136	1	0	0	1	0	0	0	0
m	72	0	1	152	11.7	93	9.82	8.78	161	1	7.2	2.18	2.26	36.7	109	4.5	105	.060018	1069	0	0	0	1	0	0	0	0
f	73	0	1	131	13.3	91.8	4.42	3.72	72	1.1	6.7	2.24	2.31	37.1	97	98.6	14	1591007	1815	0	0	0	0	0	0	0	0
m	73	0	1	145	12.9	86.7	14.7	12.7	165	1.3	8.2	2.14	2.19	38.2	126	32.5	136	.116837	1359	0	0	0	1	0	0	0	0
m	73	1	1	126	13.2	88.4	.09	.03	37	1.1	7.8	1.82	2.36	18.4	65	279	8.7	4283592	3006	0	0	0	0	0	0	1	0
m	73	1	1	91	13.9	90.4	14.37		446	1.2	12.2	2.09	2.56	21.3	263	220	96.8	4384896	5142	1	0	1	1	1	0	0	1
m	73	0	1	146	12.5	95.1	10.6	8.99	128	1.2	10.1	2.2	2.31	35.5	153	25.8	179	7763548	3753	0	0	1	0	0	0	0	0
	7331691	0	1	147	11.6	85.1	7.25	5.38	212	1.1	6.3	2.09	2.36	29.4	88	8.6	9.7	.074094	.7334	0	0	0	0	0	0	1	1
f	74	0	1	140	15.7	86.6	22.33	21.46	222	1.1	11.6	2.35	2.43	37	94	81.2	4.1	2141348	1204	0	0	0	0	0	0	1	0
f	74	0	1	120	15.9	91.8	9.24	6.68	324	1.3	6.9	2.29	2.53	30.3	98	98.1	77.8	.245035	1635	0	1	1	1	0	1	0	0
m	74	0	1	145	14.2	89.4	7.58		168	1.1	8.5	2.07	2.19	35.4	101	155	66.9	2935214	1539	0	0	0	1	0	0	1	0
m	74	1	1	98	16.8	93.8	3.21		183	1.6	4.6	2.09	2.56	21.4	164	190	88.2	.207986	5906	1	0	1	1	0	0	1	1
m	74	0	1	107	23.4	94.3	12.4	10.86	269	1.1	9.7	2	2.26	29.7	107	6.2	20.1	.169158	2289	1	0	0	1	1	0	1	1
m	74	0	1	137	12.9	95.1	2.41		135	1.5	3.8	2.14	2.44	28.2	132	147	277	1842555	6.58	0	0	0	0	0	0	0	0
m	74	1	1	110	13.6	102	15.65	14.12	196	1.2	7	2.26	2.43	33.2	264	115	120	.803565	2878	0	0	0	1	0	0	0	1
f	75	0	1	109	13.1	83.6	8.49	6.32	312	1.2	6.5	2.2	2.42	31.3	105	165	3.9	.311355	1365	0	0	0	1	0	0	0	0
f	75	0	1	110	14.6	90	15.05		305	2.6	5.3	2.1	2.39	28.4	404	159	82.5	1660539	5258	0	0	0	1	0	0	0	1
f	75	0	1	119	12.3	94.4	8.23	7.54	135	1.1	7.8	2.15	2.3	34.1	125	151	34.6	3521358	2.06	1	0	0	0	0	0	1	1
f	75	0	1	134	13.3	95.2	8.36	5.69	279	1	4.8	2.31	2.44	34.8	81	3.7	5.5	.046452	.6508	0	0	0	1	0	0	0	0
m	75	1	1	131	17.9	81.8	17.73	15.71	446	1.2	8	2.03	2.49	21.7		260	54.1	.414296	7997	0	0	0	0	0	0	0	0
m	75	0	1	138	13.1	87.1	8.56	7.44	173	1.1	6.8	2.05	2.09	38.5	103	155	7.3	.378741	1168	0	0	0	0	0	0	0	0
m	75	0	1	126	13.6	87.8	10.61	8.06	227	1.1	8.1	2.27	2.29	39.3	121	25.2	6.9	.107023	1183	0	0	1	1	0	0	0	0
m	75	0	1	153	13.8	94.3	11.78	8.93	155	1.1	7.1	2.21	2.22	39.6	217	144	280	.480115	2605	0	0	0	1	1	0	1	1
m	75	1	1	149	15.6	94.4	13.72	12.46	157	2.6	6.2	2.33	2.52	32.4	218	298	79.3	316255	5387	0	0	0	1	0	0	0	0
m	75	0	1	126	14.5	99.2	12.17		184	1.2	6	2.39	2.64	30		130	36.9	.189339	2068	0	0	0	0	0	0	0	0
m	75	0	1	101	19.9	101	8.29	7.36	198	1.2	10.6	2.43	2.55	35.3	256	11.5	48.3	.143082	3287	0	0	0	0	1	0	0	1
f	76	0	1	116	14.6	88.1	13.25	12.71	315	1.2	5.4	2.13	2.49	25.8	90	54.7	244	2830983	2838	0	0	0	1	0	0	0	0
f	76	0	1	127	18.2	90.8	20.93		435	1.5	8.6	2.52	2.8	29	229	279	395	428973	3604	1	0	1	1	1	0	1	1
f	76	0	1	126	13.3	91.1	13.86	12.27	211	2.4	13.3	2.11	2.18	37.3	114	13.5	14.4	.191681	1418	0	0	1	1	0	0	0	0
m	76	1	1	99	14.6	85.2	11.83	9.38	270	3.4	6.7	2.46	2.85	24.3	250	73.2	9.1	.280553	3149	0	0	0	0	1	0	1	1
m	76	0	1	118	15.9	90.5	4.19	3.62	162	2.1	6.9	2.19	2.33	34.5	65	36.7	39.8	.187507	.8945	0	0	0	1	0	0	1	0
m	76	0	1	129	14.7	91.4	7.21	4.64	269	2.9	5.9	2.34	2.4	37.8	89	288	16.5	.60801	1174	0	0	0	0	0	0	0	0
m	76	0	1	117	12	92.9	1.65	1.19	151	1.4	10	1.89	2.2	27.8	190	164	135	.988604	4.01	0	0	0	1	0	0	1	1
f	77	0	1	77	16.4	86.8	15.51		388	1.9	6	2.09	2.43	26.4	149	518	91.3	2394561	3769	0	0	0	0	0	0	0	0
f	77	0	1	116	13.8	88.2	12.47	10.05	436	1	6.3	2.1	2.21	35.5	69	19.9	21	.050068	.8638	0	0	0	1	1	0	0	0
f	77	0	1	147	13.9	88.8	11.85	10.87	321	4.1	13.2	2.31	2.38	37.1	164	7.8	203	.078929	1404	0	0	1	1	1	0	0	1
f	77	0	1	119	13.5	95.1	12.08	11.08	184	1.1	6.4	2.04	2.28	30.3	78	118	18	1509868	1486	0	0	0	1	0	0	0	0
f	77	0	1	119	21.7	95.7	13.68	15.07	290	1.9	7.7	2.16	2.37	35.3	80	95.3	105	.34334	1976	0	0	0	1	0	0	0	0
m	77	0	1	138	11.9	85.5	9.83	7.05	187	1.1	8.4	2.09	2.29	31.9	99	110	2.5	.666655	1306	0	0	0	1	1	0	0	0
m	77	1	1	81	14.6	87.9	.82		365	1.3	5.2	2.22	2.56	26.6	89	98	9.8	.150194	1507	0	0	0	1	0	0	1	1
m	77	0	1	125	13.2	89.4	12.2	10.82	183	1.3	7.9	2.24	2.58	26.3	133	168	235	.447009	2538	0	0	0	0	0	0	0	0
f	78	0	1	140	13.5	85.9	7.72	6.42	219	1.1	7.6	2.09	2.18	36.4	98	54.5	70.3	.679102	1439	0	0	0	1	0	0	0	0
f	78	0	1	118	13.6	91.2	8.33	7.66	204	1.1	6.9	2.22	2.42	31.9	107	112	43.6	7062083	1.98	0	0	1	1	0	0	0	1
f	78	0	1	130	13.2	93.8	6.53	5.04	192	1	5.3	2.12	2.2	36.9	82	11.4	11.6	.338525	1366	0	0	0	0	1	0	0	0
m	78	0	1	180	17.6	77.5	7.92		359	1.2	9.7	2.44	2.48	38.5	132	40.7	372	.514952	1.93	0	0	0	1	0	0	0	1
m	78	1	1	138	13.3	90.2	17.27	14.89	367	3.6	10.5	2.31	2.54	30.9	106	138	673	.16894	2364	1	0	0	1	0	0	0	0
m	78	0	1	138	13.2	91.2	8.87		266	1.7	10.1	2.15	2.33	32.7	117	86.6	19.2	.139788	.9983	0	0	0	1	0	0	0	0
m	78	1	1	130	13.2	93.5	13.5	9.87	335	1.2	5.9	2.16	2.52	25.6	161	8.1	39.8	.107492	2518	0	0	0	0	0	0	0	0
m	78	0	1	119	17.2	96.2	15.76		266	1.1	6.2	2.38	2.63	30	132	49.4	76.6	.74745	3592	0	1	0	0	0	0	0	1
m	78	0	1	134	12.7	98.8	6.36	4.06	113	1.6	6.2	2.14	2.15	39.6	75	21.5	8.9	.063742	1342	0	0	0	0	1	0	0	0
f	79	0	1	108	14.5	87.1	17.27	16.15	167	1.1	6.4	2.27	2.59	27.4	371	356	177	1925679	6734	0	0	0	1	1	0	0	0
f	79	0	1	145	14.2	88.3	11.33	10.07	197	2.2	6.8	2.25	2.48	30.7	241	256	36.2	1351994	3811	0	0	1	1	0	0	0	1
f	79	0	1	134	13.4	90	8.15	5.31	278	2.5	7.3	2.25	2.28	39	177	15.6	13.1	.094414	2179	0	0	0	1	0	0	0	1
f	79	0	1	135	13.2	92.3	12.87	12.08	211	1.2	10.3	2.27	2.39	35.3	81	142		.75	2374	0	0	0	0	0	0	0	0
m	79	0	1	146	14.5	88.1	7.03	5.47	187	1.1	5.8	2	2.12	35.3	109	11.2	3.4	.073021	1015	0	0	0	1	0	0	0	0
m	79	0	1	142	13.2	89.7	18.08	14.54	204	1	5.7	2.1	2.17	37.3	93	37.1	3.8	.076532	1212	0	0	0	1	0	0	0	0
m	79	1	1	144	15	90.8	9.64		58	1.1	8.8	2.17	2.52	26.1	122	18	71.9	1601248	2687	1	0	0	0	0	0	1	0
m	79	0	1	116	15.7	92.3	12.82	11.31	167	1.3	6	2	2.29	28.4	107	98.9	18.2	.497233	1699	0	0	0	1	0	0	0	0
f	80	0	1	124	12.3	85.7	12.13		265	1.4	6.2	2.26	2.31	38	85	96.3	11.9	.32896	1133	0	0	0	1	0	0	0	0
f	80	0	1	129	12.5	87.4	9.5	8.64	127	1.1	12	2.04	2.18	34.3	71	17.9	47.9	1475701	1252	0	0	1	0	0	0	0	0
f	80	0	1	160	14	90.8	12.4	10.76	341	1.1	7	2.24	2.31	37.4	84	15.6	69.2	.069813	1018	0	0	0	0	0	0	0	0
f	80	0	1	124	12.3	92.6	7.53	5.25	244	1.3	8.6	2.08	2.41	26.7	218	101	129	.365046	2619	0	0	0	1	0	0	0	1
f	80	0	1	122	13.4	94	4.45	2.95	314	1.1	7.1	2.31	2.45	34.5	85	58.9	4.9	.072636	.8844	0	1	0	0	0	0	1	0
f	80	0	1	118	15.6	97.1	16.89		172	1.3	6.7	2.08	2.25	33.2	82	66	35.7	.299967	1195	0	0	0	0	0	0	0	0
m	80	1	1	98	19.3	79.8	9.37		168	2.9	6.8	2.07	2.5	22.8	138	185	133	.792103	4738	1	0	1	1	0	0	1	0
m	80	0	1	123	16.2	86.3	27.73		264	2.5	8.9	2.21	2.41	32.1	190	72.9	174	3947005	2954	0	0	1	1	0	0	0	0
m	80	0	1	138	11.9	93.4	7.06	6.72	172	2.9	7.6	2.14	2.27	35	111	31	215	.414455	1612	0	0	0	1	0	0	0	0
m	80	0	1	132	15	103	15.14	13.9	132	3.2	5.8	2.16	2.34	33	233	75.5	87	17415	5.82	0	0	0	1	1	0	0	1
f	81	0	1	136	13.2	90.2	9.49	8.12	191	1.2	5.3	2.23	2.35	35.1	78	17.6	45.1	.075247	.9238	0	0	0	1	0	0	0	0
f	81	0	1	134	13.1	90.7	12.81	12.26	217	1.1	5.5	2.02	2.29	29.1	78	60.8	77.7	.313069	1.5	0	0	0	0	0	0	0	0
f	81	0	1	108	14.9	94.5	15.26	13.52	265	1.2	11.4	2.23	2.47	30.3	184	141	171	1659411	3.94	0	0	1	1	0	0	0	1
m	81	0	1	145	13.6	84.5	9.01	6.67	226	2.5	6.7	2.41	2.5	36.6	93	40.6	17	.068089	1141	0	0	0	1	0	0	0	0
m	81	0	1	164	13.6	89.9	9.71	8	151	1.1	8	2.09	2.16	37.2	106	9.2	166	.105447	1278	0	0	0	1	0	0	0	0
m	81	0	1	156	13.2	91.4	10.93	9.02	165	1.1	8.6	2.1	2.25	34.2	99	101	50.3	.177544	.9997	0	0	0	0	0	0	0	0
m	81	0	1	152	14.6	93.6	13.86	10.59	214	3.5	8	2.09	2.16	37.3	113	29.5	644	.07877	1258	0	0	0	1	0	0	0	1
m	81	1	1	95	16.7	94	34.7		211	1.3	8.1	2.14	2.36	31.3	121	61.9	244	1546993	1972	0	0	0	0	0	0	1	0
m	81	0	1	140	13.9	97.6	10.88	8.07	324	1.1	5.1	2.26	2.38	35.1	107	42.8	15	.129737	.9222	0	0	0	0	0	1	0	0
f	82	0	1	114	15.1	86.6	6.45	4.06	352	2.8	7.6	2.32	2.39	37.4	115	0	6.3	.133509	1164	0	0	1	1	0	0	0	1
m	82	0	1	133	12.7	89.7	9.09	5.59	292	1.1	5.8	2.13	2.16	38.9	87	4.3	3.6	.051993	1012	0	0	0	0	1	0	0	0
m	82	0	1	146	15.1	93.2	17.04	15.03	244	1.1	7.6	2.16	2.3	34.4	114	0	151	.043247	1031	0	1	0	1	0	0	0	1
m	82	1	1	119	14.7	96.6	5.49		291	1.5	8.1	2.26	2.51	30	252	175	618	3611786	11.86	0	0	0	0	1	0	0	1
m	82	1	1	153	13	98.1	5.4		205	1.5	3.4	2.06	2.45	24.4	396	385	190	4347138	15.97	0	0	0	0	0	0	0	1
f	83	1	1	96	13.5	89.9	21.63	18.34	354	1.2	8.2	2.07	2.52	22	254	334	91.1	2163659	4328	0	1	0	0	0	0	0	1
f	84	1	1	103	16.3	83.6	21.84		242	1.2	8.4	2.21	2.62	23.5	287	343		14.1	22.05	0	0	0	0	0	0	0	0
f	84	0	1	87	21.5	103	1.48		140	1.1	5.6	2.31	2.33	39.1	64	25.1	6.7	.083258	1012	0	0	0	0	0	0	1	0
m	84	1	1	96	15.5	87.4	15.33	13.37	209	5	19	2.11	2.43	27.2	345	126	310	2343431	6754	0	0	0	1	1	0	0	1
m	84	0	1	144	14.3	93.2	6.78	5	167	1.1	5	2.22	2.33	35.7	56	99.5	22.3	.068147	1007	1	1	0	1	0	0	0	0
m	84	0	1	127	14.5	96.1	12.09	9.62	261	1.3	5.3	2.15	2.57	23.1	78	178	37.2	.153958	2133	0	0	0	0	1	0	0	0
m	84	1	1	126	15.9	97.7	9.57		383	1.4	8.8	2.18	2.63	21.9	136	181	96.2	.196049	3414	0	1	0	0	0	0	0	0
m	84	0	1	131	14.8	100	40.3		188	1.1	6.2	2.34	2.41	37.1	188	54.8	121	6135549	4525	0	0	0	0	0	0	0	1
	8477207	0	1	138	13.9	93.7	6.51	4.57	182	2.7	7	2.02	2.27	29.9	146	38.4	14.2	.072659	2059	0	1	0	1	0	0	0	1
f	85	1	1	145	15.8	94	15.65		235	1.1	12.4	2.22	2.37	34.2	107	14.8	95	.128115	1708	0	0	0	1	1	0	0	1
m	85	0	1	111	13.7	86.8	20.95		176	3.2	10.7	2.55	2.78	30.8	110	169	67.1	2704772	1925	0	0	0	1	0	0	0	0
m	85	1	1	157	12.9	99.8	15.76		291	1.1	6.3	2.13	2.28	34.1	94	12.7	34.2	.101655	1591	1	0	0	1	1	1	0	0
f	86	0	1	119	14.9	85.3	20.45		267	1.1	6.9	2.09	2.28	32.5	103	161	33	466188	1805	0	0	0	1	0	0	0	0
f	86	0	1	145	14	92.9	8.66	6.59	206	1.2	6	2.29	2.43	34.3	110	109	55.8	.522128	1.72	0	1	0	1	0	0	0	1
m	86	1	1	112	18	84.1	5.3		125	1	11.6	2.09	2.49	24.2	75	112	12.2	.233984	1346	0	0	0	0	0	0	1	0
m	86	0	1	110	15.2	88.9	19.68	16.85	240	1.3	7	2.01	2.3	28.4	116	69.2	161	1985461	1717	0	0	0	0	0	0	0	0
m	86	0	1	122	14.5	91.5	4.14		169	2.4	7.8	2.18	2.3	35.3	65	22.6	25	.19242	1193	0	0	1	1	0	0	0	0
m	86	0	1	155	12.9	93.2	9.16	6.49	147	2.6	12.5	2.26	2.29	38.7	124	17.6	33.5	.086079	1452	0	0	0	1	1	0	0	0
m	86	0	1	105	14.4	99.1	58.29		120	3.3	7.3	2.14	2.27	34.8	167	97.5	99.6	.425511	2613	0	1	1	1	0	0	0	1
f	87	0	1	90	14.6	85.3	13.43		78	1.5	6.5	2.04	2.45	23.5	275	352	171	1301291	19.33	0	0	0	1	0	0	0	1
m	87	0	1	157	15.4	97.4	15.97	13.96	277	3.4	9.7	2.11	2.18	37.1	132	63.4	613	.517291	2752	0	0	0	1	0	0	0	1
m	87	0	1	114	15.2	98.1	6.43	5.59	159	1.3	12.4	2.19	2.42	30.7	147	14.1	723	.47486	2337	0	0	0	0	0	0	1	1
f	88	0	1	135	15.6	93.9	7.76	5.66	336	1	6.2	2.2	2.3	36	213	33.1	87.8	.127209	2.38	0	0	0	1	0	0	0	1
f	89	0	1	120	14.8	85.9	14.04	10.99	301	4.5	8.9	2.04	2.35	27.6	495	166	136	.434783	4.7	0	0	1	1	0	0	0	1
f	89	1	1	135	14.9	88	9.02	8.2	143	3.4	7.1	2.08	2.41	26.7	104	150	252	1186308	4293	0	0	0	1	0	0	1	1
f	89	0	1	102	14.2	95.9	12.85	11.37	140	1.3	4.8	2.02	2.28	29.5	81	76	14.6	4518722	2698	0	1	0	1	0	0	0	0
m	89	1	1	112	12	86.7	.12	.02	47	1.2	5.8	2.17	2.42	30	197	205	210	1109156	6901	0	0	0	1	0	0	1	0
m	89	0	1	124	13.2	98.9	6.17		252	1.1	8	2.29	2.37	37	360	16.9		9774888	4671	0	0	1	0	0	0	0	1
m	89	0	1	64	15.1	99	10.14		229	1.4	5.1	1.2	1.86	13.7	54	64.2	16.5	.118083	1.32	0	1	1	1	0	0	0	0
m	90	1	1	78	15.9	85	5.19	2.83	209	1.1	4.8	2.23	2.33	36.2	148	14.3	154	.146083	2.78	1	0	0	0	0	0	0	1
f	91	1	1	139	14.6	91.9	9.62	5.93	265	1	6.3	2.23	2.39	33.6	101	3.8	13.5	.091841	1363	0	0	0	1	0	0	0	0
f	92	0	1	118	13	85.1	11.61	9.95	149	1.1	8.3	2.34	2.33	40.3	76	17.5	160	.104275	1216	0	0	0	1	0	0	1	0
f	92	0	1	139	15.3	93.2	6.94	3.67	188	2.4	5.9	2.18	2.23	38.1	75	3.6	13.3	.067345	.7349	0	0	0	0	0	0	0	0
f	92	0	1	150	12.9	93.4	9.35	8.56	221	1.1	7.3	2.15	2.23	36.7	77	15.4	35.3	.216072	1237	0	1	0	1	0	0	0	0
m	92	0	1	137	13.6	87.5	5.62	4.13	161	1	5.4	2.11	2.12	39.8	149	0	27.8	.096997	1689	0	0	0	1	0	0	0	1
m	92	1	1	100	14.1	95.4	14.32		445	1.4	8.6	2.06	2.37	27.6	178	181	76.7	.219978	2804	1	0	0	0	0	0	0	1
f	93	0	1	146	18.8	80.1	13.79	11.71	434	1.2	7.1	2.44	2.64	32.1	103	61.1	164	.159932	2608	0	0	0	1	0	0	0	1
f	93	1	1	114	14.2	87.7	12.39		316	1.1	11	2.18	2.42	30.4	255	129	184	.327699	4338	0	0	0	0	0	0	0	1
f	93	1	1	126	16.2	92	11.01		194	1.7	5.6	2.23	2.35	35.1	125	0	596	.743653	3998	0	0	0	1	1	0	0	1
m	93	0	1	137	14.7	91.1	9.39		85	1.7	10.8	2.22	2.36	34.5	113	22	57.2	2571588	2639	0	1	0	1	1	0	0	0
f	96	0	1	152	15.8	94.4	6.82	6.08	227	2.7	8.7	2.14	2.26	35.1	71	11.2	128	.12038	1474	0	0	0	1	0	0	0	0
m	22	0	3	145	12.9	86.5	6.25	3.14	184	1.1	5.3	2.23	2.18	42.1	133	0	2.5	.054645	.4336	0	0	0	0	0	0	0	0
f	26	0	3	101	13.2	88	5.35	3.3	202	1.1	5.1	2.25	2.33	36.9	46	38.1	0	.031495	.5248	0	0	0	0	0	0	1	0
m	31	0	3	143	12.5	84.9	13.39	8.94	316	1.1	7.1	2.39	2.3	43.7	86	3.8	3.2		.5413	0	0	0	0	0	0	1	0
m	37	0	3	79	22.4	62	67.79		122	1.2	4.9	2.16	2.13	41.1	112	0	11	.076296	1515	0	0	0	0	0	0	1	0
m	37	0	3							1.2	5.2	2.18	2.14	41.7	109	0	8.6	.092434	1123	0	0	0	0	0	0	0	0
m	38	0	3	137	13.2	89.2	3.43		263	1	5.2	2.18	2.29	35.5	84	32.1	12.8	.267281	.6878	0	0	0	0	0	1	1	0
m	38	0	3	114	16.8	92.1	2.62		158	1.1	5.8	2.23	2.32	36.4	78	9	6.6	.175361	.9696	0	0	0	0	0	0	1	0
m	39	0	3	79	18.3	57.1	18.38		520	1.2	7.3	1.81	2.26	22.2	88	182	13.2	.131378	1.27	0	0	0	0	0	0	1	0
	4141273	0	3	149	14.2	78.3	10.9	7.58	408	1.1	5.2	2.3	2.35	38.2	101	9	6	.077798	.7705	0	0	0	0	0	0	1	0
f	42	0	3	129	13.2	83.5	6.1		2	1.1	4.6	2.13	2.37	30.6	73	104	6.1	.05953	.7083	0	0	0	0	0	0	0	0
f	42	0	3	135	12.1	93.6	9.37	7.09	210	1	6.2	2.26	2.36	36.2	50	0	9.3	.053729	.674	0	0	0	0	0	1	1	0
f	43	0	3	124	13.1	82.2	6.66	3.37	307	1.1	6.9	2.18	2.17	40.6	92	0	108	.034149	.3974	0	0	0	0	0	0	0	0
m	43	0	3	114	25.7	77.4	18.95		163	1.1	5.3	2.23	2.67	22.5	273	434	148		7644	0	0	0	0	0	0	1	1
m	44	1	3	132	20.9	90.6	4.92		127	1	7.7	2.04	2.29	30.2	74	13.8	91.9	.123534	.9025	0	0	0	0	0	0	1	0
m	44	0	3	109	16	92.5	27.71	25.35	696	1.2	6.5	2.27	2.5	30.9	369	57.4	132	.588251	2648	0	0	0	0	0	0	1	1
f	45	0	3	133	11.1	82.2	4.6		141	1	7.3	2.29	2.49	32	103	131	15.4	.113576	1107	0	0	0	0	0	0	1	1
f	46	0	3	137	13.7	76.7	10.72	9.47	265	1.2	6.3	2.07	2.17	36.2	65	40.3	7.8	.138712	.9721	1	0	0	0	0	0	1	0
f	47	0	3	133	12.6	88.9	7.56	7.08	120	1	4.8	2.32	2.26	42.5	65	0	2.8	.087052	.6043	0	0	0	0	0	0	1	0
f	47	0	3	104	13.4	96.2	5.35	2.94	83	1.4	6.2	1.98	2.21	30.9	126	49.9	52.8	.199028	1606	0	0	0	0	0	0	1	1
m	47	0	3	158	13.5	94.6	5.46		78	1.1	6.3	2.28	2.38	36.2	95	148	12.5	.158684	.7737	0	0	0	0	0	0	1	0
f	48	0	3	130	13.6	88.9	6.12	4.61	198	1	6.1	2.1	2.15	38.2	57	4	2.7		.4277	0	0	0	0	0	0	1	0
f	49	0	3	106	13.7	79.6	3.94	2.77	205	1.1	6	2.17	2.25	37	86	19.4	2.4	.094671	.8936	0	0	0	1	0	0	1	0
f	49	0	3	133	12.4	87.3	7.56	4.07	321	1	5.1	2.18	2.29	35.5	82	25.8	2.3	.05225	.7884	0	0	0	0	0	0	1	0
f	49	0	3	105	14.4	89	7.05		142	1	6.9	2.06	2.56	20	75	171	6.7	.377862	1497	0	0	0	0	0	0	1	0
f	49	0	3	133	12.4	95.6	8.59	4.09	267	1	5.2	2.27	2.31	38.4	71	8.9	1.7	.057487	.7673	0	0	0	0	0	0	1	0
f	49	0	3	89	14.8	104	7.34	5.21	185	1.2	5.9	1.91	2.39	20.7	121	16	42.9	.33179	2.08	0	0	1	0	1	0	1	1
m	49	0	3	142	12.4	84.1	14.72		295	1	6.1	2.13	2.19	37.5	76	99.8	10.2	.078623	.7108	0	0	0	0	0	0	1	0
f	50	0	3	85	19.6	89.6	5.41	2.35	370	1.5	10	2.05	2.52	21.1	71	320	9	.188577	.9739	0	0	0	0	0	0	1	0
m	50	0	3	135	15.5	94.8	15.18	13.1	342	1.2	5	2.31	2.58	29.1	72	80.1	18.1	.250277	1818	1	0	0	0	0	0	1	0
m	50	0	3	100	15.2	108	16.16		439	1.2	5	2.22	2.51	28.4	65	60	5.1	.384532	.6007	0	0	0	0	0	0	1	0
		1	3	125	14.9	83.4	12.23	10.29	244	1	7.9	2.1	2.16	37.5	88	3.5	80.4	.05249	.7363	0	0	0	0	0	0	1	0
		0	3	139	14.7	85.4	10.4	7.89	382	1.2	6.5	2.24	2.32	37	90	19.5	16.3	.213209	.688	0	0	0	0	0	0	1	0
m	51	1	3	102	17.9	76.7	8.42	7.69	710	1.1	4.9	2.23	2.64	23.5	92	69.5	39.7	.173106	1473	0	0	0	0	0	0	1	0
m	51	0	3	100	16.4	87.5	22.18	19.52	278	1.2	8.3	2.1	2.44	26.4	130	165	15.9	2231218	4936	0	0	0	0	0	0	1	0
f	52	0	3	106	13.9	86.8	1.56		266	1.2	5.5	2.2	2.3	36.2	76	36.2	2.5	.047999	.7961	0	0	0	0	0	0	1	0
f	52	0	3	130	13.3	88.4	9.05	6.78	443	1.1	6	2.33	2.55	31.3	65	55.7	1.7	.057468	.5987	1	0	0	0	0	0	1	0
f	52	0	3	133	14.5	94	4.37	3.57	152	1.1	5.7	2.29	2.31	39.4	77	0	60.6	.10451	.4512	0	0	0	0	0	0	1	0
	5284326	0	3	134	12.2	86.1	7.71	6.53	229	1.1	8.2	2.26	2.26	40	46	5.2	72.3	.038466	.4415	0	0	0	1	0	0	1	0
f	53	0	3	128	12.5	86.2	12.6	8.54	250	1.2	5.8	2.21	2.33	35.2	85	31.4	3.1	.047466	.9291	0	0	0	0	0	0	1	0
m	53	0	3	81	18	69.7	5.64		459	1.6	5.3	2.26	2.27	39.8	71	0	1.2	.072584	.9347	0	0	0	1	1	0	0	0
m	53	1	3	107	20	78.2	1.25		57	1.7	11.6	1.8	2.43	14.9	111	375	143	6367365	5071	0	0	0	0	0	0	1	0
m	53	0	3	146	13.6	84.7	6.67	4.33	177	1	6.8	2.23	2.19	41.7	85	7.4	36.9	.084638	.6137	0	0	0	1	0	0	1	0
m	53	0	3	134	14.3	85.8	6.93	4.41	288	1	7.1	2.21	2.27	37.6	93	8.9	36.8	.057391	.6469	0	0	0	1	0	0	1	0
m	54	0	3	89	14.4	85.9	.14	0	6	1	6.1	2.09	2.19	36	126	27.7	22.9	.192604	1.83	0	0	0	0	0	0	1	0
m	54	0	3	144	12.9	88.4	5.21		280	1	4.7	2.29	2.4	35.8	107	12.2	18.5	.064703	.6601	0	0	0	0	0	0	1	0
m	54	0	3	117	14.7	97.9	10.76		191	1	6	2.21	2.4	32.6	83	58.9	4.3	.063531	1196	0	0	0	0	0	0	1	0
m	55	1	3	115	16.5	93.1	14.61	12.64	572	1.3	5.2	2.01	2.45	22.6	83	23.5	28.1	.304096	1244	0	0	0	1	0	0	1	0
m	55	1	3	147	12.6	95.1	6.28	5.08	311	1	6.5	2.17	2.28	35.8	81	0	17.2	.057437	.683	0	0	0	0	0	0	1	0
m	55	1	3	128	16.3	104	5.28		118	1.1	7.4	2.26	2.26	40.1	56	23.2	8.7	.119535	.64	0	0	0	1	1	0	1	0
f	56	0	3	144	12.3	94	4.81	3.24	155	1	4.8	2.38	2.44	37.5	77	0	0	.058379	.5788	0	0	0	0	0	0	1	0
m	56	0	3	87	15	84	.14	.04	94	1.2	5.4	2	2.4	23.9	80	158	25.5	1209914	1939	0	0	0	0	0	0	1	0
m	56	0	3	110	19.7	90.1	7.77		142	1	5.9	2.34	2.54	32	88	103	42.4	.206599	1853	0	0	0	0	0	0	1	0
m	56	0	3	160	12.8	99.3	6.37	3.73	157	1.1	5.3	2.6	2.66	37.7	66	130	60.5	.075273	.7221	0	0	0	1	0	0	1	0
f	57	1	3	44	21.7	89.2	9.26		85	1.3	5.5	2.29	2.65	25.8	87	201	98.3	1600857	2398	0	0	0	0	0	0	1	0
m	57	0	3	130	13.9	84.5	22.18		361	1.1	5.7	2.22	2.42	32	58	253	25	.173168	.6453	0	0	0	0	0	0	1	0
m	57	0	3	139	14.2	86.4	12.22	11.05	761	1	7.9	2.19	2.31	35.1	59	49.2	92.7	.123329	.6806	0	0	0	0	0	0	1	0
	5779877	0	3	138	15.8	94.4	4.61	3.01	320	1	6.9	2.26	2.44	33	57	5.9	2.4	.051706	.8679	0	0	0	0	0	0	1	0
m	58	1	3	118	13.9	89.6	.48	.17	57	1.2	7.3	2.17	2.51	26.5	53	304	14.9	2675041	1.37	0	0	0	1	0	0	1	0
m	58	0	3	146	14.9	90.4	20.23		284	1	6.7	2.26	2.32	37.7	71	13.8	55.5	1265962	1195	0	0	0	1	0	0	1	0
m	58	0	3	108	15.4	91.7	4.61	3.65	307	1.1	8.7	2.15	2.61	21.6	74	140	11.9	.22595	.6993	0	0	0	1	0	0	1	0
m	58	1	3	103	15.7	95.6	13.28	11.33	358	1.2	8.1	2.18	2.44	29.6	91	213	95.5	.113942	1096	0	0	0	0	0	0	1	0
m	59	1	3	117	17.7	85.2	3.62	1.84	430	1.2	6.3	2.19	2.35	33.5	88	66.9	18.5	.410953	1097	0	0	0	0	0	0	1	0
f	60	0	3	134	11.4	98.4	11.84	10.7	465	1.2	6.2	2.11	2.43	27.3	62	115	13.8	.042732	.6691	1	0	0	0	0	0	1	0
f	60	1	3	104	15.5	98.5	9.69	7.04	386	1.1	7.3	2.25	2.53	29	51	113	2.7	.254501	.7623	0	0	0	0	0	0	1	0
f	60	0	3	79	15.7	99.1	1.78		177	1	6	2.17	2.38	31.7	44	21.7	4.4	.069526	.6357	0	0	0	1	0	0	1	0
m	60	0	3	129	13.6	79.8	7.03	5.7	325	1.1	6	2.44	2.53	36.5	60	6.8	31.4	.055952	.5784	0	0	0	1	0	0	1	0
m	60	0	3	129	14.3	85.8	14.01		400	1.1	11.8	2.18	2.36	33	116	21.2	523	1653769	2067	0	0	1	1	0	0	1	0
m	60	0	3	142	14.6	86.8	7.58	5.01	248	1.1	7.2	2.01	2.25	30.3	96	78.4	10.5	.080582	.8142	0	0	0	0	0	0	1	0
m	60	1	3	109	17.5	87	7.98		473	1.2	6.3	3.2	3.63	22.9	96	366	75.2	.465317	2105	0	0	0	0	0	0	1	0
m	60	0	3	150	11.9	87.2	6.03	5.65	181	1	19.1	2.37	2.37	40.2	103	0	6	.043905	.6011	0	0	1	1	0	0	1	0
m	60	1	3	155	11.9	88.3	8.55	6.58	151	1	7.5	2.24	2.34	36.1	75	0	14.4	.035594	.7097	0	0	1	1	0	0	1	0
f	61	0	3	140	12.7	88.9	7.14	5.19	184	1	5.3	2.26	2.22	41.5	63	0	4.5	.037851	.5569	0	0	0	0	0	0	1	0
f	61	1	3	117	14.5	92.8	8.18	5.58	300	1	5.1	2.08	2.36	28.9	56	83.4	2.2	.099429	.6037	0	0	0	0	0	0	1	0
m	61	0	3	110	12.8	87.1	6.6	5.47	227	1.1	6.9	2.26	2.16	44.2	98	10.8		.073364	.8349	0	0	0	0	0	0	0	0
m	61	0	3	156	14.7	90.3	7.89	5.7	147	1.1	16.8	2.15	2.41	29.7	85	14	13.6	.296131	1008	0	0	1	1	0	0	1	0
m	61	1	3	119	14.3	108	5.67		82	1	7.7	2.17	2.39	31.4	73	8.6	18.2	.129486	.9584	0	0	0	0	0	0	1	0
f	62	0	3	127	13	88.1	9.36	6.04	289	1.1	5.7	2.23	2.28	38	65	0	3.1	.04082	.5922	0	0	0	1	0	0	1	0
f	62	0	3	107	17.2	98.5	10.78	8.07	335	1.1	3.6	2.24	2.51	29.4	56	0	45.9	.133675	.7986	0	0	0	0	0	0	1	0
m	62	0	3	81	17.9	90.1	.41	.01	7	1.1	7.9	2.22	2.35	35	84	71.7	43.4	.12002	1484	0	0	0	1	1	0	1	0
m	62	0	3	92	16	91.3	.05	0	13	1	8	1.99	2.2	31.8	89	26.3	144	.231108	1392	1	0	0	0	0	0	1	0
f	63	0	3	71	20.2	109	33.51		29	1.3	4.7	2.34	2.61	29.2	83	10	3	.530363	1.71	0	0	0	1	0	0	1	0
m	63	0	3	110	16.1	76.3	5.11	3.32	196	2.6	5.4	2.03	2.11	36.7	80	9.3	8.8	.045691	.7172	0	0	0	0	0	0	1	0
m	63	0	3							1.6	6.2	2.48	2.93	21.9	164	9.1	19.4	.233445	1393	0	0	0	0	1	0	1	1
m	63	0	3	119	17.2	95.2	7.51		384	1.2	5	2.34	2.58	30.4	68	35.4	124	.071314	.9179	0	0	0	0	0	0	1	0
f	64	0	3	94	13.8	91.1	10.25	8.74	356	1.1	30.9	2.2	2.45	30	67	74.4	5.7	.165492	.765	0	0	1	1	0	0	1	0
m	64	0	3	121	12.8	88.9	8.29	6.55	325	1.4	7.2	2.14	2.28	34.3	118	19	31.2	.122258	1.55	0	0	0	1	1	0	1	1
m	64	0	3	137	13	89.7	6.96	5.44	278	1	5.8	2.2	2.46	29.7	95	184	17.8	.588473	1.28	0	0	0	0	0	0	1	0
m	64	0	3	77	14.5	90.7	8.11	5.47	336	1.2	5.8	2.14	2.47	27	293	72.2	35.1	.221257	1914	0	0	0	1	0	0	1	1
f	65	0	3	137	14.7	79.4	9.64	7.72	302	1	5	2.67	2.69	39.1	106	10	7.6	.081118	1.08	0	0	0	1	0	0	1	0
f	65	0	3	126	19	83.8	16.88		349	1.1	5.1	2.13	2.38	29.9	72	16.2	36.3	.186948	1169	0	0	0	0	0	0	1	1
f	65	1	3	107	19.8	92.5	19.2		104	1	5.3	1.99	2.46	21.4	74	56.9	14.5	.363501	1878	0	0	0	1	0	0	1	0
m	65	0	3	157	13.6	89.5	11.2	7.29	426	2.7	5	2.34	2.44	36	105	8.5	28.9	.074288	1057	0	0	0	0	0	0	1	0
m	65	0	3	87	13.6	89.5	16.41	14.39	515	1.2	5.8	3	3.32	27.3	94	158	31.3	.18328	1122	0	0	0	1	0	0	1	0
m	65	0	3	126	12.1	94.8	12.72	11.3	346	1.2	11.3	2.51	2.77	29.6	100	166	26.7	.072001	.8126	1	0	0	1	0	0	1	0
m	65	1	3	88	16.3	97	36	2.45	19	1.3	7.4	2.18	2.34	33.8	161	52.8	33.4	.535943	1757	0	0	0	1	0	0	1	0
	6581793	0	3	165	12	90.2	9.41	6.92	155	1	9	2.34	2.34	39.9	97	43.6	0	.083893	.61	0	0	0	1	0	0	0	0
f	66	0	3	94	15.9	88.6	2.66		313	1.1	7.2	2.21	2.39	32.9	64	97.5	2.6	.093297	.6668	0	0	0	0	0	0	1	0
f	66	1	3	99	17.1	89.8	16.34	14.04	250	3	7.1	2.13	2.42	28.4	62	161	10.8	.133847	1052	0	1	0	0	0	0	1	0
m	66	1	3	82	21.7	77.2	17.29	13.26	482	1.4	5.2	1.96	2.56	15.9	82	260	22.1	.99013	1982	0	0	0	0	0	0	1	0
m	66	1	3	97	19.6	80.2	14.77		383	1.4	5.9	2.08	2.56	20.7	85	231	9.9	.649431	1351	0	0	0	0	0	0	1	0
m	66	0	3	98	17.3	86.5	5.2		203	1.2	5.7	2.25	2.46	31.5	156	38.5	12.8	.160509	1434	0	0	0	0	0	0	1	1
m	66	0	3	153	12.4	98.9	9.4	7.39	356	1	7	2.2	2.29	36.4	58	21.9	138	.117803	.6745	0	0	0	0	0	0	1	0
m	66	1	3	125	12.6	101	11.28	9.77	276	1	7	2.59	2.67	36.7	83	17.7	14	.106598	.9489	1	0	0	1	1	0	1	0
f	67	0	3	131	14.8	85.3	11	7.03	457	1	5.1	2.07	2.34	29.1	33	48.4	4.9	.071747	.7021	0	0	0	1	0	0	1	0
f	67	0	3	133	14.8	86	8.77	6.11	460	1	6.7	2.22	2.39	33.3	36	26.2	5	.06658	.5292	0	0	0	1	0	0	1	0
f	67	1	3	106	16.4	88.6	3.84	3.52	152	1	8.3	1.87	2.14	29.1	99	91.8	121	.232928	2927	1	0	0	0	0	0	1	0
f	67	1	3	123	19.3	89.9	54.09		58	1.3	7.8	2.8	2.94	34.6	152	44.4	99.6	.181563	2982	0	0	0	0	0	0	1	0
f	67	0	3	118	16.9	95.3	3.77		220	2.1	9.1	1.85	2.26	23.7	68	150	19.3	.223481	1687	0	0	0	0	0	0	1	0
f	67	1	3	123	14.9	97	10.15	7.54	434	1.2	9.2	2.02	2.51	20.5	39	57	8	.086614	.4724	1	0	0	0	0	0	1	0
f	67	1	3	93	20	98.6	18.71		288	1.3	6.3	2.18	2.73	18.2	67	24.4	37.3	.473684	1.45	0	0	0	0	0	0	1	0
f	67	1	3	89	20.3	103	22.04	19.11	242	1.6	4.1	2.2	2.85	14	122	128	123	4326654	4218	0	0	0	1	0	0	1	0
m	67	0	3	106	15.1	84	14.74		630	1.3	6.7	2.29	2.7	23.5	73	180	3.2	.116384	1184	0	0	0	0	0	0	1	0
		0	3	137	14.4	86.9	7.71	4.99	198	1.2	7.3	2.33	2.41	36.9	67	15	10.6	.040034	.7452	0	0	1	1	0	0	1	0
f	68	0	3	111	15.2	87.5	10.19		147	1.1	5.4	2.14	2.22	36.8	103	8.9	7.4	.083036	.8453	0	0	0	0	0	0	1	0
f	68	1	3	89	15.7	89.1	8.6	7.25	311	1.1	6.6	2.14	2.46	27.1	64	41.7	4.9	.076485	1397	0	0	0	0	0	0	1	0
m	68	0	3	107	15.5	83.1	12.74	10.12	511	1.2	7.1	2.37	2.75	24.9	68	167	20.4	.080081	1203	0	0	0	0	0	0	1	0
m	68	0	3	160	13.9	83.8	10.2	7.86	262	1.1	6	2.24	2.23	40.3	91	3.6	13.3	.032993	.8814	0	0	0	0	0	0	0	0
m	68	0	3	130	12.2	86.4	4.3	3.08	247	1.2	5.7	2.24	2.3	37.7	95	20.2	3.1	.202926	.8545	0	0	0	1	0	0	1	0
m	68	0	3	131	14.2	89.8	7.54	3.69	135	3.2	5.2	1.96	2.02	37.8	112	14.6	12.1	.100349	1028	0	0	0	1	1	0	0	0
m	68	0	3	76	17.5	94.3	8.29		103	1	6.5	2.09	2.49	24.2	548	115	330	9702809	6193	0	0	0	1	0	0	1	1
f	69	0	3	58	16.7	83	14.38		27	1.1	6	3.38	3.54	33.8	338	33.8	78.7	.761538	22.55	0	0	0	0	1	1	1	0
f	69	1	3	118	15.9	88.4	6.13		104	6.1	12.8	2.34	2.75	23.6	56	103	47.4	.179389	1444	1	0	0	0	0	0	1	0
f	69	1	3	123	15.3	89.6	8.49	6.64	219	5.1	5.9	2.39	2.69	27.9	77	110	55.2	.103533	1042	1	0	0	0	0	0	1	0
f	69	1	3	97	20	91.8	10.76	8.25	616	4.5	4.7	2.15	2.65	20.1	50	107	32.3	2692452	1281	0	0	0	0	0	0	1	0
f	69	1	3	81	14.1	100	6.43	4.45	334	1.2	6.2	2.31	2.66	26.2	109	175	89	.218039	2633	0	0	0	0	0	0	1	1
m	69	1	3	115	16.6	80.4	7.51	6.21	339	1.2	6.1	3.12	3.46	26.6	224	156	293	.688852	4781	0	0	0	0	0	0	1	1
m	69	1	3	115	19.6	91.4	4.5	2.59	167	1.7	6.7	1.77	2.29	19.4	146	64.3	56	3885383	3699	0	0	0	0	0	0	1	1
m	69	1	3	73	16.7	93	6.41	5.11	161	2.2	7.2	1.65	2.12	21.1	93	162	74.1	7157639	2664	0	0	0	0	0	0	1	0
m	69	1	3	88	20.4	93.2	8.33	6.62	83	1.5	8.6	1.68	2.34	13.6	203	122	46.5	3017024	5.08	0	0	0	0	0	0	1	1
m	69	0	3	117	17.2	99.7	9.73	8.82	212	1.1	7.1	1.79	2.36	17.1	77	27.5	62.8	.257604	1899	0	0	0	0	0	0	1	0
m	69	0	3	105	14.5	102	21.59			1.4	7.3	2.11	2.52	23.7	96	88.7	73	.444876	1543	0	0	0	1	0	0	1	0
f	70	0	3	91	18.2	77.1	7.71		333	1.2	5.3	2.06	2.32	29.5	53	7.4	19.5	.062008	.7241	0	1	1	0	0	0	1	0
f	70	1	3	85	15	99.6	7.69	6.26	318	1.2	5.7	2.29	2.74	21.9	125	249	92.6	.335006	3612	0	0	0	0	0	0	1	0
f	70	0	3	143	12.6	108	4.93		80	1	5.5	2.25	2.12	45.1	66	0	12.3		.615	0	0	0	0	0	0	0	0
f	70	0	3	89	13.4	141	4.12		78	1	5.7	2.31	2.3	40.6	91	0	8.6	.117807	1171	0	0	0	1	0	0	1	0
m	70	1	3	90	16.9	64.4	12.12		325	1.3	11.8	2.12	2.64	19.4	88	177	55.4	3504525	4502	0	0	1	0	0	0	1	0
m	70	0	3	93	13.7	77.3	2.06		637	1.1	8.6	2.38	2.56	32.7	185	18.6	110	.096921	1202	0	0	0	0	0	0	1	1
m	70	0	3	106	18	82.6	11.26		249	1.2	11.7	2.46	2.87	23.8	119	128	92.7	.312542	2233	0	0	1	1	0	0	1	1
m	70	0	3	121	13.6	89.2	1.68		157	4.4	5.9	1.92	2.32	23.9	60	48.6	24.6	.085949	.9518	0	0	0	1	0	0	1	0
m	70	0	3	152	14.6	92.1	9.88	6.43	291	2.3	4.9	2.31	2.44	34.8	128	80.5	8.9	.066224	1294	0	0	0	1	0	0	1	1
m	70	0	3	140	15.2	92.3	12.97	9.95	432	2.6	6.8	2.47	2.76	28.6	145	117	26.9	.183189	1454	0	0	0	1	0	0	1	1
m	70	0	3	122	14.2	93.1	9.91	8.16	283	1.1	7.5	2.24	2.59	26	92	170	30.1	.14026	.9761	1	0	0	1	0	0	1	0
m	70	0	3	122	12.9	93.3	9.07	7.29	236	1.2	6	2.18	2.28	36.1	81	126	2.9	.063465	.8412	1	0	0	0	0	0	1	0
m	70	0	3	121	19	94.5	11.04		176	1	5	2.25	2.39	34.3	62	29.4	4	.070491	1365	0	0	0	0	0	0	1	0
m	70	0	3	125	15.1	94.6	1.08	.63	24	1	6.6	2.26	2.37	35.5	152	124	27.7	.158702	1515	0	0	0	0	0	0	1	1
m	70	0	3	126	12.2	97.2	7.14	5.54	178	1.1	5.3	2.37	2.26	44.3	58	0	3.6	.044397	.7951	1	0	0	0	0	0	1	0
f	71	0	3	88	17.2	88.7	3.12		193	1.2	5.8	2.1	2.39	28.6	83	43.8	50.4	.304255	1401	0	0	1	1	0	0	1	0
f	71	0	3	132	11.9	91.1	8.47	7.73	282	1	7.2	2.23	2.37	34.6	71	0	12.2	.056245	.9709	0	0	0	1	0	0	1	0
f	71	1	3	112	17.2	95	17.65	16.06	251	1.1	6.8	2.43	2.89	21.6	49	247	21.5	.195014	1515	0	0	0	0	0	0	1	0
m	71	0	3	49	18.1	72.1	11.33	7.77	278	2.3	12	2.13	2.35	31.1	119	35	43.6	.125094	1758	0	0	1	1	0	0	1	0
m	71	0	3	127	13.2	83.7	7.59	6.69	310	1.1	6	2.13	2.44	27.8	64	25.6	20.6	.173727	.9711	0	0	0	1	0	0	1	0
m	71	0	3	124	14.3	83.7	8.84	6.81	379	1.2	5	2.23	2.53	28.1	75	70.9	16.8	.836405	.5665	0	0	0	0	0	0	1	0
m	71	0	3	94	15.9	83.7	8.96		596	1.3	7.7	2.52	2.83	27.7	178	136	80.9	.191501	2655	0	0	0	1	0	0	1	1
m	71	0	3	122	16.2	85.4	8.41		201	1.1	5.9	1.79	2.13	26.3	43	51.5	10.2	.068226	.8226	0	0	0	1	0	0	1	0
m	71	0	3	136	14	89.7	10.59	6.66	345	1	5.5	2.22	2.31	36.4	106	18.2	18.4	.05957	1382	1	0	0	1	0	0	1	0
f	72	0	3	113	16.3	78.5	7.54	6.15	316	1	7.2	2.21	2.38	33.4	86	32.7	2.9	.06907	.8179	0	0	0	0	0	0	1	0
f	72	0	3	107	17.2	83.3	6.15		95	1.2	5.6	1.93	2.22	28.5	74	184	44.9	.869865	1636	0	0	0	0	0	0	1	0
f	72	0	3	90	14.8	87.9	4.14		102	1.4	6.7	2.05	2.31	29.5	81	52.3	23.9	.238375	1069	1	0	0	0	0	0	1	0
f	72	0	3	144	13.4	93.3	9.39	6.99	522	1.4	9.1	2.11	2.55	22.3	100	61.1	37.9	.14828	1938	0	0	1	1	0	0	1	0
m	72	0	3	142	12.7	86.7	14.73		464	1.2	5.3	2.28	2.47	32.3	63	102	4	.399046	.66	0	0	0	0	0	0	1	0
m	72	1	3	121	20.1	87.8	7.04	4.67	233	1.1	5.2	1.78	2.2	23.3	48	71.4	6.1	.076752	.7241	0	0	0	1	0	0	1	0
m	72	0	3	126	13.4	91.1	7.13	5.34	219	1.1	5.1	2.13	2.28	34.2	78	9.9	5.3	.067071	.851	1	0	0	1	0	0	1	0
m	72	0	3	63	14.7	92.3	13.35		67	1.3	9.8	1.83	2.01	32.7	81	13	124	.295185	1.91	0	0	0	0	1	0	1	0
m	72	0	3	109	13.7	95.1	16.1		447	1.1	20.6	2.28	2.55	29.3	73	117	8.3	.135572	1227	0	0	0	1	0	0	1	0
		0	3	65	16.9	89.7	5.15		4	1	5.5	2.17	2.3	34.8	115	4.5	5.7	.156471	.9508	0	0	0	1	0	0	1	0
	7259959	0	3	152	13.7	86.6	8.34	5.95	278	1.1	19.3	2.23	2.22	40.4	142	18.6	410	.173514	1911	0	0	0	0	0	0	0	0
f	73	0	3	110	12.8	96	10.33	7.63	273	1.1	7.2	2.08	2.21	34.7	84	4.1	238	.075991	.7877	0	0	0	0	0	0	1	0
m	73	0	3	162	12.9	89.4	7.75	5.25	234	1	5.3	2.35	2.25	43.9	73	4.1	5.3	4367916	.6877	1	0	0	1	1	0	1	0
m	73	1	3	94	17.2	90.6	5.34		101	1.2	8.8	1.93	2.39	21.6	355	32.3	39.7	.825925	10.44	0	0	0	0	0	0	1	1
m	73	0	3	85	16.8	94.2	6.7	3.85	78	1.2	4.7	2.05	2.36	27.5	117	100	56	.184145	1912	0	0	0	0	0	0	1	0
m	73	0	3	116	18.3	96.3	35.74	6.43	334	1.3	3.7	1.98	2.29	27.6	125	38.4	34	.096264	2468	1	0	1	1	0	0	1	0
	7362354	0	3	135	13.2	96.4	5.43	3.3	291	1.2	6.6	2.16	2.25	36.6	88	0	5.4	.047329	.8436	0	0	0	1	0	0	1	0
f	74	0	3	114	15.4	90.9	.3	.24	242	1.2	4.9	1.94	2.37	23	51	104	54.8	.128453	.9188	0	0	0	0	0	0	0	0
f	74	0	3	87	17.1	98.1	11.82		434	1.1	5.1	1.89	2.15	29.8	83	12	3.2	.048244	1887	0	0	0	0	0	0	1	0
m	74	1	3	140	14.2	95.6	11.29	8.98	267	1.3	5.7	2	2.47	21.2	67	171	44.5	.59767	1666	0	0	0	0	0	0	1	0
m	74	1	3	147	13.6	95.6	14.57		311	1.2	5.1	2.35	2.66	27.8	75	85.9	28.7	.272592	1737	0	0	0	0	0	0	1	0
m	74	0	3	74	15.8	110	18.26		132	1.9	6.9	2.16	2.55	24.6	265	166	71.1	.512495	3586	0	0	0	0	1	0	1	1
		0	3	62	16.2	108	26.49		398	1.6	4.4	2.23	2.63	24	481	341	51.2	2187272	10.43	0	0	0	0	0	0	0	0
f	75	0	3	132	15.2	89.2	8.15	5.79	356	1.1	5.2	2.28	2.42	34.6	40	21.9	5.1	.058974	.7525	0	0	0	1	0	0	1	0
f	75	0	3	105	15.9	95.8	2.34		97	1.1	5.3	2.01	2.04	38.7	189	12.7	114	.450775	2742	0	0	0	1	0	0	1	0
f	76	0	3	104	19.9	84.4	10.97		490	1	7.8	2.21	2.54	26.7	67	19.8	9.5	.074877	1192	0	0	1	1	0	1	1	1
m	76	0	3	132	14.8	84.9	6.17	5.2	326	1.3	6.9	2.16	2.35	32.3	67	45.3	10.3	.255397	.6254	0	0	0	0	0	0	1	0
m	76	0	3	98	14.1	99.7	4.66	3.58	280	3.6	5.2	2.97	3.48	19.6	83	43.2	52.8	.069356	2585	0	0	0	1	0	0	1	0
m	76	1	3	105	21.2	103	8.41		371	1.1	10.9	2.32	2.68	25.8	67	114	70.3	.095037	1387	0	0	1	1	0	0	1	0
f	77	1	3	142	13.2	91.4	9.19	7.35	173	1.2	7	2.33	2.53	32	67	0	60.4	.103894	1584	0	0	0	0	0	0	1	0
m	77	0	3	122	15.2	87.6	12.27	8.22	115	1.1	6.5	2.08	2.22	34.3	100	35.3	3.8	2025043	1123	0	0	0	1	0	0	1	0
m	77	0	3	88	16.3	93.6	1		231	1.2	5.4	2.3	2.36	37.8	95	7.6	15	.109567	1196	0	0	0	0	0	0	1	0
m	77	0	3	102	14.8	102	4.06	2.79	135	1.2	5.4	2.22	2.42	31.9	140	84.3	12.7	.099855	1.98	0	0	0	1	0	0	1	1
m	78	0	3	113	15.2	91.7	6.1	3.49	236	2.1	5.8	2.19	2.43	30.4	99	101	3.6	.140895	1236	0	0	0	1	0	0	1	0
m	78	0	3	95	13.6	94.6	4.88	3.06	104	1.1	6.4	2.25	2.52	29.2	271	4.5	38.7	.153695	1.73	1	0	0	0	0	0	1	1
m	78	0	3	76	16.5	98.7	1.44		111	1.2	7.7	2.23	2.53	27.9	266	6.1	153	.197777	2786	0	0	0	0	0	0	1	1
	7851334	0	3	132	14.5	89.2	8.16	6.24	308	1	6.7	2.3	2.29	40.5	85	8.6	5.2	.194599	1033	0	0	0	1	0	0	1	0
f	79	0	3	109	26.9	76.9	7.22		359	1	6.2	2.29	2.38	36.6	119	27.8	47.4	.137476	1431	0	0	0	1	0	0	1	1
f	79	0	3	83	18.3	77.9	6.54		120	1.4	6.3	2.01	2.24	30.8	62	8.5	3.3	.076484	1242	0	0	0	0	0	0	1	0
f	79	0	3	65	16.3	94.3	9.77		343	1.1	8.7	2.14	2.23	36.4	91	28.9	2.7	.072373	1077	0	1	0	1	0	0	1	0
m	79	1	3	97	18.3	87.7	9.92		147	1.3	5.3	2.27	2.45	32.9	123	217	175	.258471	2763	0	0	0	0	0	0	1	1
m	79	0	3	92	17	91.4	8.08	5.87	189	2.6	5.7	2.12	2.49	25.4	89	181	11.1	.195244	1.59	0	0	0	1	0	0	1	0
m	79	0	3	144	13	91.7	11.11	9.55	150	1	8.1	2.31	2.31	40.1	97	5.5	27.7	.048004	.9516	0	0	0	0	0	0	1	0
m	79	1	3	101	19.4	102	10.62		336	1	6	1.88	2.33	22.2	65	20.2	279	.114404	1739	1	0	0	0	0	0	1	0
m	80	0	3	112	14.3	78	7.52	5.39	203	1	10.7	2.18	2.26	37	98	0	42.2	.0645	.8563	0	0	1	0	0	0	1	0
m	80	0	3	102	17.2	93.1	.84	.15	42	1.2	6.1	1.95	2.29	26.4	78	59.8	19.2	.312043	1324	0	0	0	0	0	0	1	0
f	81	0	3	71	14.2	89.2	5.13	3.56	258	3.5	4.5	1.93	2.42	20.3	51	8.1	4	.083291	.8525	0	0	0	1	0	0	1	0
m	81	0	3	137	13.7	90.5	6.68	4.18	144	1.1	6	2.15	2.23	36.7	106	0	37.9	.059916	.9077	0	0	1	1	0	0	1	0
m	81	0	3	131	12.6	91.9	9.94	7.37	398	1.2	5.2	2.2	2.37	33.3	78	45.1	7.1	.097472	.8144	0	0	0	0	0	0	0	0
f	82	1	3	66	21.6	95.4	10.93		392	1.4	4.8	2.28	2.73	22	52	163	29.3	1772081	2.05	0	0	0	1	0	0	1	0
m	82	0	3	112	15.1	91	11.2	9.72	249	1.1	5.1	2.21	2.39	33	359	57.5	218	1813064	4862	0	0	0	1	1	0	1	0
m	82	0	3	151	13.7	91.6	4.61	3.24	143	1	6.9	2.08	2.27	32.6	124	28.5	36.9	.395772	1324	1	0	0	1	1	0	1	0
m	82	0	3	115	15	91.9	5.99		126	1.3	7.5	2	2.31	27.5	88	76.7	47.3	1304589	1493	1	0	0	1	1	0	1	0
m	82	1	3	137	15.7	110	6.97		158	1.5	6.7	2.13	2.6	21.1	102	19.5	62.5	.176605	4018	0	0	1	1	0	0	1	0
f	83	1	3	89	17.3	92.1	37		407	1.1	5.1	2.03	2.47	22.3	65	146	8.2	.283722	2202	0	0	0	1	0	0	1	0
m	83	1	3	104	17	85	9.05	6.02	148	1.2	5.7	2.05	2.36	27.6	176	117	16.5	.189965	2528	0	0	0	0	0	0	1	0
m	83	0	3	52	24	88.1	7.25		52	3.2	7.7	1.97	2.06	36.4	95	12	32.2	.150676	2546	0	0	1	1	0	0	1	0
m	83	1	3	108	16.4	93	14.82		429	1.3	5.4	2.14	2.77	14.9	60	227	50.6	.567492	4915	0	0	0	0	0	0	1	0
m	83	0	3	164	13.2	97.2	5.24	3.53	138	1.1	4.9	2.17	2.16	40.5	110	0	8.9	.060219	.8691	0	0	0	0	0	0	0	0
f	84	0	3	111	16.2	88.1	11.82	10.27	403	1.2	8.9	2.13	2.46	26.7	68	99.4	5	.630271	1231	0	0	0	1	0	0	1	0
f	84	1	3	135	17.1	90.5	5.73		301	1.3	5.4	2.03	2.48	21.9	58	20.5	54.4	.211717	2145	0	0	0	0	0	0	1	0
f	84	0	3	116	12.3	91	9.97	7.08	408	1.1	17.6	2.28	2.51	30.9	77	66.7	6	.076508	.9927	0	0	1	1	0	0	1	0
m	84	1	3	114	15.6	86.7	19.25	16.54	266	1.3	6.1	2.28	2.6	27.2	144	212		.61	2514	0	0	0	0	0	0	0	0
m	84	0	3	146	12.4	86.7	16.83		463	1.2	7.5	2.13	2.52	24.3	354	238	303	1642085	5498	0	0	0	1	0	0	1	1
f	85	0	3	143	12.1	90.6	6.77	5.26	265	1	6.2	2.24	2.31	37.1	72	0	6	.097158	1.09	0	0	0	1	0	0	1	0
m	85	0	3	130	12.6	92	7.93	5.65	231	1.2	7.6	2.24	2.41	33.3	106	11.9	10.1	.084564	1138	0	0	1	1	0	0	1	0
m	85	0	3	60	21.8	96.8	1.22		82	3	6.7	2.09	2.33	30.3	99	12	79.2	.076601	1364	0	0	0	0	0	1	1	0
m	86	0	3	141	12.4	91.2	51.94		309	1	11.8	2.32	2.45	34.7	127	10.6	50.6	.069438	1666	0	1	1	1	0	0	1	1
f	88	0	3	139	15.9	86.3	20.93		300	1.1	7.8	2.21	2.45	30.5	113	61.9	92.6	6240458	2812	0	1	0	1	0	0	1	1
f	88	0	3	120	14.6	87.6	9.82	8.03	296	1.1	4.9	2.37	2.5	35	90	40.3	117	.169104	1082	0	1	0	1	0	0	1	0
m	89	0	3	91	23.2	79	16.74		721	1.4	6.4	2.26	2.38	35.1	150	82.3	42.9	.210269	3018	0	0	0	0	0	0	1	1
m	89	0	3	146	13.8	95.3	10.37		223	1.2	5.4	2.14	2.54	23.9	130	63.2	63.9	.08511	1799	1	0	0	1	0	0	1	1
m	89	1	3	143	14.2	99.8	7.8		255	1.5	7.3	2.39	2.71	27.2	350	327	89	1945468	10.96	0	0	0	1	1	0	1	1
m	92	0	3	109	16.2	91.5	8.42	5.93	329	1	10.9	2.35	2.45	36	86	47.4	14.5	.106019	.977	0	0	1	1	0	0	1	0
m	92	1	3	67	15.8	94.7	8.7	6.15	227	1.2	16.1	2.07	2.42	26	132	31.6	184	.163411	1.68	0	0	1	0	0	0	1	1
f	95	1	3	90	16.4	81.6	29.54		65	1.1	5.4	1.66	2.06	23.9	392	168	203	1532238	6.46	0	0	0	0	0	0	1	1
f	16	0	4	126	12.5	87.7	7.04	4.48	286	1.1	4.4	2.3	2.33	39	61	0	17.3	.035634	.4387	0	0	0	0	0	0	0	0
m	16	0	4	145	12	84.2	9.44	5.14	275	1.2	5.6	2.22	2.08	45.8	73	0	2.5	.046217	.4052	0	0	0	0	0	0	0	0
f	17	0	4	130	12.8	84.5	13.11	10.8	259	1.1	6.6	2.3	2.2	44.2	66	0	174	.059769	.4241	0	0	0	0	0	0	0	0
m	17	0	4	167	12.7	84.7	14.58	7.57	312	1.2	11.4	2.18	2.13	42.2	106	0	38	.070225	.6922	0	0	0	0	0	0	0	0
	1714442	0	4	139	12.6	89.7	13.17	11.51	168	1.2	6.4	2.21	2.16	41.9	71	43.3	85.8	.831902	.9506	0	0	0	0	0	0	0	0
f	18	0	4	114	13.9	87.9	8.05	5.06	255	1.3	4.3	2.24	2.39	34.1	59	3.3	16.8	.05448	.5465	0	0	0	0	0	0	0	0
m	18	0	4	152	12.7	85.3	9.3	5.59	209	1.1	4.7	2.27	2.2	42.8	68	6	2.8	.030443	.4801	0	0	0	0	0	0	0	0
m	18	0	4	153	12.4	86.2	10.89	4.88	264	1.1	6.1	2.24	2.12	44.8	112	0	196	.056584	.5281	0	0	0	0	0	0	0	0
m	18	0	4	129	13.1	86.9	6.05	3.68	212	1.2	5.5	2.16	2.13	41.3	95	0	10.9	.022659	.4739	0	0	0	0	0	0	0	0
m	18	0	4	157	11.7	87.7	4.44	2	178	1.1	4.8	2.19	2.2	39.7	66	0	12.2	.026736	.4076	0	0	0	0	0	0	0	0
m	18	0	4	144	12.5	89.4	18.64	15.12	259	1.1	4.7	2.18	2.13	42	81	0	27.8	.030343	.5665	0	0	0	0	0	0	0	0
	1809172	0	4	160	12	88.4	9.61	5.97	231	1	5.4	2.31	2.15	46.3	81	0	13	.042876	.4936	0	0	0	0	0	0	0	0
	183217	0	4	125	13.4	79.1	7.96	5.28	295	1.1	5.1	2.29	2.26	41.1	42	22.7	5.9	.039573	.5595	0	0	0	0	0	0	0	0
	1880356	0	4	164	12.3	84.8	10.92	4.07	280	1	5.8	2.23	2.05	47.2	90	0	317	.030542	.4016	0	0	0	0	0	0	0	0
f	19	0	4	134	12.8	84.7	10.15	4.91	290	1	5.5	2.22	2.25	38.9	56	0	7	.026528	.4891	0	0	0	0	0	0	0	0
m	19	0	4	159	13.2	88.2	12.19	9.39	207	1	4.9	2.29	2.22	42.8	80	3.8	10.2	.094422	.6324	0	0	0	0	0	0	0	0
	1944148	0	4	148	12.2	83.2	11.65	10.1	226	1.1	7.1	2.28	2.14	45.7	83	3.7	80.7	.066213	.4814	0	0	0	0	0	0	0	0
f	20	0	4	114	13.2	82.7	5.35	2.92	209	1.2	5.2	1.98	2.21	31	50	0	24	.051622	.5816	0	0	0	0	0	0	0	0
f	20	0	4	135	12.8	86.1	4.63	2.3	252	1.1	5.5	2.21	2.08	45.3	67	4.2	9.6	.064878	.5372	0	0	0	0	0	0	0	0
f	20	0	4	139	12.1	92.6	7.08	4.55	193	1.1	4.9	2.3	2.22	43.3	84	0	1.4	.037812	.4466	0	0	0	0	0	0	0	0
m	20	0	4	149	12.6	86.5	7.93	5.58	150	1.1	6.3	2.2	2.09	44.6	97	0	6.1	.124707	.4314	0	0	0	0	0	0	0	0
m	21	0	4	153	12.2	91.4	11.4	8.8	216	1.2	5	2.2	2.14	42.4	110	103	2.8	.132114	.6566	0	0	0	0	0	0	0	0
	2170842	0	4	150	12.5	81.4	6.8	3.79	187	1.1	4.7	2.3	2.26	41.8	110	22.2	80.9	.090513	.5583	0	0	0	0	0	0	0	0
	2174675	0	4	137	13	89.3	13.38	6.34	334	1	5.8	2.14	2.17	38.7	67	0	48.2	.039685	.5496	0	0	0	0	0	0	0	0
f	22	0	4	129	12.6	80.2	11.05	7.6	214	1	5.7	2.47	2.33	45.8	62	0	2.6	.039127	.4243	0	0	0	0	0	0	0	0
f	22	0	4	118	12.5	84.6	6.21	3.99	253	1.1	4.7	2.22	2.15	42.9	53	0	33.2	.041481	.39	0	0	0	0	0	0	0	0
f	22	0	4	131	12.2	86.2	9	5.73	285	1.1	5.5	2.31	2.35	38.5	51	10.4	2.5	.038148	.4625	0	0	0	0	0	0	0	0
f	22	0	4	132	12.2	86.6	5.71	2.39	229	1	4.1	2.25	2.19	42.4	58	0	3.1	.023446	.3713	0	0	0	0	0	0	0	0
f	22	0	4	128	11.9	87.1	5.9	3.65	258	1.2	5.2	2.12	2.37	30	46	6.3	12.3	.045088	.4678	0	0	0	0	0	0	0	0
f	22	0	4	126	11.8	95.4	7.89	3.2	247	1	5.6	2.13	2.2	37.3	68	6	1.1	.054932	.3953	0	0	0	0	0	0	0	0
f	23	0	4	134	12.6	82	17.38	11.85	406	1	4.8	2.3	2.28	40.8	54	3.8	4.4	.043684	.7136	0	0	0	0	0	0	0	0
f	23	0	4	140	12.7	86.2	11.68	7.32	295	1	4.7	2.26	2.17	43.7	70	0	1.8	.043749	.363	0	0	0	0	0	0	0	0
f	23	0	4	146	11.8	88.1	7.3	4.13	303	1	5.9	2.52	2.35	46.8	73	0	2.4	.044186	.7018	0	0	0	0	0	0	0	0
f	23	0	4	140	12.1	91.8	6.61	3.01	242	1	4.7	2.34	2.34	40	63	0	2	.047887	.4006	0	0	0	0	0	0	0	0
m	23	0	4	150	12.6	84.2	7.01	2.88	155	1.1	5.5	2.17	2.22	38	102	0	10.9	.067671	.4495	0	0	0	0	0	0	0	0
f	24	0	4	133	11.4	86.7	5.51	2.77	242	1.1	6.6	2.32	2.29	41.2	83	0	2	.02624	.5746	0	0	0	0	0	0	0	0
f	24	0	4	138	11.7	87	8.02	5.1	283	1.1	3.6	2.31	2.35	38.4	65	3.3	2	.095923	.4933	0	0	0	0	0	0	0	0
f	24	0	4	145	13.6	87.6	7.46	4.01	198	1.1	5.8	2.19	2.12	42.7	66	0	8.9	.042935	.6184	0	0	0	0	0	0	0	0
f	24	0	4	127	12.5	90.8	10.04	5.87	315	1	5.1	2.02	2.1	36.8	55	7.8	5.3	.039122	.5192	0	0	0	0	0	0	0	0
f	24	0	4	134	11.7	92.2	8.09	4.39	345	1	5.2	2.28	2.2	43.2	69	0	1.7		.517	0	0	0	0	0	0	0	0
f	24	0	4	135	12.5	104	5.62	2.76	200	1.3	4.5	2.2	2.22	39.4	66	0	1.5	.063338	.5216	0	0	0	0	0	0	0	0
m	24	0	4	160	11.7	82.9	8.87	6.21	237	1.1	5.6	2.32	2.24	43.1	80	0	3.8	.036852	.4675	0	0	0	0	0	0	0	0
m	24	0	4	166	12.6	88.4	6.85	3.85	249	1	6.1	2.47	2.36	44.4	78	0	3.2	.07764	.4719	0	0	0	0	0	0	0	0
m	24	0	4	119	12.3	89.8	12.05	9.83	218	1.2	5.1	1.97	2.17	31.9	101	20.5	3.2	.127312	.7198	0	0	0	0	0	0	0	0
	247447	0	4	105	16	82.2	4.94		225	1.1	4.8	2.02	2.05	38.9	63	8.4	7.1	.055995	.5392	0	0	0	0	0	0	0	0
f	25	0	4	132	11.7	91.5	6.05	3.06	182	1.1	5.1	2.17	2.17	39.9	77	0	1.6	.028673	.5714	0	0	0	0	0	0	0	0
m	25	0	4	167	13.2	84.1	13.48	8.17	358	1.1	4.8	2.36	2.36	40.2	94	0	4.7	.053737	.4271	0	0	0	1	0	0	0	0
m	25	0	4	143	11.9	85.9	8.56	5.88	191	1.1	5.9	2.25	2.13	44.7	86	0	19	.049819	.4495	0	0	0	0	0	0	0	0
m	25	0	4	140	13.2	87.3	3.6	1.97	234	2.8	4.8	2.25	2.29	38.5	61	0	11.6	.054321	.4423	0	0	0	0	0	0	0	0
m	25	0	4	148	12.2	88.5	4.37	2.03	225	1.1	5.1	2.25	2.15	43.9	56	0	3	.056224	.4337	0	0	0	0	0	0	0	0
m	25	0	4	135	13.3	98.3	6.43	3.16	184	1.1	4.9	2.01	2.08	37.4	91	0	6.5	.105124	.5969	0	0	0	0	0	0	0	0
f	26	0	4	141	12.6	85.2	8.2	4.49	337	1.1	5	2.29	2.17	44.7	46	0	3.4	.031492	.3704	0	0	0	0	0	0	0	0
m	26	0	4	159	13.2	85.8	6.8	3.48	150	1.2	5.2	2.21	2.09	45	82	0	6.7	.044555	.5932	0	0	0	0	0	0	0	0
f	27	0	4	131	12.1	84.5	6.08	3	218	1.1	3.3	2.25	2.22	41.1	76	0	6.3	.035072	.4118	0	0	0	0	0	0	0	0
f	27	0	4	141	12	85.9	8.6	5.4	278	1.2	6	2.26	2.16	44	67	0	2	.03079	.6386	0	0	0	0	0	0	0	0
m	27	0	4	153	11.9	86.3	9.77	6.36	270	1.1	5.4	2.2	2.08	45	75	7.5	5.8	.049268	.4829	0	0	0	0	0	0	0	0
m	27	0	4	146	14.2	94.6	10.78	8.86	298	1.2	5.2	2.32	2.21	44.5	87	0	15.7	.038196	.4585	0	0	0	0	0	0	0	0
f	28	0	4	142	13.2	87.4	12.31	8.86	337	1	5.3	2.46	2.4	42.3	64	0	2	.041211	.6118	0	0	0	0	0	0	0	0
f	28	0	4	145	12.2	91.3	7.57	3.99	253	1.1	4.2	2.25	2.25	40	76	0	4.4	.043038	.4594	0	0	0	0	0	0	0	0
m	28	0	4	143	12.1	87.3	1.01		99	1	5.9	2.18	2.22	38.4	80	35.9	7.4	.299423	.7835	0	0	0	0	0	0	1	0
m	28	0	4	147	13.2	90.4	14.37	8.85	458	1	6.6	2.02	2.12	36	117	0	92.7	.066428	.4897	0	0	0	0	0	0	0	0
m	29	0	4	157	12.5	82.7	7.2	4.08	286	1.1	5.3	2.36	2.26	44.1	78	0	2.6	.027125	.4592	0	0	0	0	0	0	0	0
m	29	0	4	144	12.4	83.8	8.4	3.96	332	1	8.2	2.2	2.17	41.1	82	0	768	.057604	.5901	0	0	0	0	0	0	0	0
	2997125	0	4	156	12	84.9	7.66	3.67	306	1	5.9	2.2	2.04	46.6	68	0	11.7	.030836	.4019	0	0	0	0	0	0	0	0
f	30	0	4	137	12.3	87	6.86	3.29	300	1	5.9	2.23	2.17	42.4	67	0	3.7	.040155	.5452	0	0	0	0	0	0	0	0
m	30	0	4	146	11.9	93	6.74	4.26	237	1.2	6.1	2.14	2.13	40.4	78	0	45.5	.051335	.7008	0	0	0	0	0	0	0	0
	3063929	0	4	133	11.9	89.9	10.67	7.59	205	1	5.6	2.29	2.21	43.4	85	0	0	.0507	.4747	0	0	0	0	0	0	0	0
f	31	0	4	52	23.3	62.8	4.47		470	1.1	4.7	1.98	2.11	35	52	0	1.5	.070373	.5382	0	0	0	0	0	0	0	0
f	31	0	4	146	11.9	87.8	7.71	4.93	424	1	4.9	2.25	2.31	37.8	59	0	2.4	.051907	.5468	0	0	1	0	0	0	0	0
m	31	0	4	154	12.9	84.3	7.59	3.34	256	1	6.4	2.22	2.17	42.2	57	0	6.2	.060923	.4203	0	0	0	0	0	0	0	0
m	31	0	4	157	12.2	87.9	11.46	8.6	226	1	5.7	2.15	2	45.9	88	0	6.3	.02928	.4349	0	0	0	0	0	0	0	0
m	31	0	4	161	12.7	89.7	5.13	3.31	223	1	5.7	2.27	2.13	45.7	85	0	11.2	.037979	.4947	0	0	0	0	0	0	0	0
f	32	0	4	127	12.4	83.7	8.58	5.63	238	1	4.5	2.2	2.29	36.6	52	0	2.4	.050779	.3704	0	0	0	0	0	0	0	0
f	32	0	4	133	12	92.5	7.39	4.65	156	1.1	5.6	2.3	2.19	44.6	51	0	1.9	.037299	.4693	0	0	0	0	0	0	0	0
f	32	0	4	119	12.1	96.1	6.86	4.63	153	1	4.1	2.17	2.45	28.7	56	7	2.1	.045781	1566	0	0	0	0	0	0	0	0
m	32	0	4	151	11.8	92.5	11.46	8.65	173	1.1	5.6	2.18	2.19	39.8	106	0	72.2	.040583	.5455	0	0	0	0	0	0	0	0
m	32	0	4	138	14.4	93.2	8.76	6.68	301	1	4.5	2.1	2.34	30.5	88	23.5	10.5	.050454	.7036	0	0	0	0	0	0	0	0
f	33	0	4	134	11.9	86.2	10.69	7.72	249	1	5.8	2.19	2.24	38.2	81	3.2	1.1	.032156	.4437	0	0	0	0	0	0	0	0
f	33	0	4	110	12.5	86.6	7.78	5.98	183	1	7.8	2.03	2.19	33.7	68	68.6	9	.060095	.5993	0	0	0	0	0	0	0	0
f	33	0	4	137	11.8	91.1	6.27	3.63	312	1	6.5	2.11	2.24	34.7	71	12.8	5.9	.047707	.6684	0	0	0	0	0	0	0	0
m	33	0	4	172	12.3	82.7	11.27	8.1	239	1	5.5	2.4	2.26	45.6	95	0	8.8	.062767	.4875	0	0	0	0	0	0	0	0
m	33	0	4	154	11.9	87.8	7.46	5.01	373	1	5.9	2.29	2.22	42.9	79	0	6.4	.050621	.5598	0	0	0	0	0	0	0	0
m	33	0	4	160	11.8	88.3	15.88	12.78	248	1.1	7.1	2.23	2.18	42.1	94	0	59.3	.06869	.6164	0	0	0	0	0	0	0	0
m	33	0	4	146	13.2	90.3	13.04	8.06	227	1	5	2.14	2.1	41.7	113	3.6	4.2	.082338	.6606	0	0	0	0	0	0	0	0
	3313347	0	4	152	11.4	86.4	8.65	5.93	238	1	6.2	2.24	2.22	40.8	79	0	7.2	.041237	.3937	0	0	0	0	0	0	0	0
	3397125	0	4	143	13.2	87.8	10.9	9.32	296	1	5.4	2.27	2.15	44.8	64	3.4	107	.049312	.4212	0	0	0	0	0	0	0	0
	3399863	0	4	143	12.5	92.1	8.7	4.72	224	1.1	3.6	2.28	2.23	42.2	90	0	3.6	.055499	.6025	0	0	0	0	0	0	0	0
f	34	0	4	118	13.2	83.7	5.48	3.44	273	1.1	5.4	2.24	2.22	40.9	63	3.9	1.4	.051736	.5057	0	0	0	0	0	0	0	0
f	34	0	4	115	13	85.3	7.91	4.62	260	1	5.2	2.16	2.24	37	62	0	1.7	.064625	.539	0	0	0	0	0	0	0	0
m	34	0	4	152	11.9	89.3	9.31	5.93	209	1.1	4.7	2.37	2.19	47.1	96	0	10.5	.065382	.4614	0	0	0	0	0	0	0	0
m	34	0	4	152	13.2	94	4.93	2.88	196	1.1	5.5	2.25	2.27	39.1	61	0	25.8	.019924	.3951	0	0	0	0	0	0	0	0
	3444764	0	4	117	13.7	85	10.83	8.12	239	1	6	2.14	2.24	36.1	33	17.5	3.1	.035223	.693	0	0	0	0	0	0	0	0
	345462	0	4	151	12.9	83.6	5.09	2.72	226	1.2	5.2	2.26	2.18	43.2	67	3.8	5.4	.062606	.4725	0	0	0	0	0	0	0	0
f	35	0	4	134	13.2	86	7.75	4.78	214	1	6.1	2.23	2.27	38.4	59	4	1.8	.056353	.492	0	0	0	0	0	0	0	0
f	35	0	4	123	13.1	86	8.89	3.98	231	1.1	6	2.34	2.3	41.7	59	4.4	2.4	.040372	.5796	0	0	0	1	0	0	0	0
f	35	0	4	130	13.3	90.4	11.43	8.78	254	1	5.9	2.24	2.25	39.5	58	6.6	3	.038063	.5313	0	0	0	0	0	0	0	0
f	35	0	4	129	12.1	90.9	8.77	6.15	184	1.1	4.8	2.1	2.19	36.3	70	11.9	1.8	.024571	.4796	0	0	0	0	0	0	0	0
m	35	0	4	132	12.3	82.8	6.85	4.24	173	1.1	5.7	2.09	2.23	34.3	91	36.9	4.9	.155378	.7538	0	0	0	0	0	0	0	0
m	35	0	4	155	11.9	89.2	15.19	13.91	296	1	5.9	2.26	2.2	42.6	86	9.2	34.2	.071251	.6813	0	0	0	0	0	0	0	0
f	36	0	4	131	13.3	86.8	9.32	5.52	399	1.1	4.4	2.18	2.29	35.7	73	17.7	0	.039087	.5245	0	0	0	0	0	0	0	0
f	36	0	4	132	15	89.9	7.66	3.75	271	1	4.7	2.28	2.21	42.8	70	0	3.4	.02269	.5225	0	0	0	0	0	0	0	0
m	36	0	4	129	11.3	81.2	10.31	7.3	314	1.2	5.7	2.21	2.34	34.7	111	78.5	6.3	.137045	.58	0	0	0	0	0	0	0	0
m	36	0	4	158	12.8	92.4	10.71	9.16	282	1	5.3	2.3	2.23	42.9	100	28.4	66.9	.292225	.9468	0	0	0	0	0	0	0	0
m	37	0	4	165	11.8	86.8	5.34	2.97	267	1	6.2	2.28	2.15	45.1	93	9.5	33.6	.024266	.5303	0	0	0	0	0	0	0	0
m	37	0	4	160	11.4	92	8.8	4.54	142	1	8.6	2.14	2.13	40.5	95	0	4.1	.055865	.4395	0	0	0	0	0	0	0	0
f	38	0	4	113	11.9	81.2	6.93	2.78	234	1	5.8	2.22	2.33	35.6	36	0	151	.06494	1033	0	0	0	0	0	0	0	0
f	38	0	4	124	12.9	83.7	7.46	4.95	303	1	3.7	2.28	2.33	38.2	75	0	7.6	.0437	.5261	0	0	0	0	0	0	0	0
f	38	0	4	120	11.1	95.9	6.05	4.68	162	1.1	4.8	2	2.08	36.9	91	7	3	.164223	.7917	0	0	0	0	0	0	0	0
m	38	0	4	134	18.6	60	5.41		275	1	4.9	2.33	2.23	44	89	0	9	.091519	.6268	0	0	0	0	0	0	0	0
m	38	0	4	152	12.4	82	7.39	5.67	273	1	6.2	2.14	2.14	40	73	0	150	.056968	.4791	0	0	0	0	0	0	0	0
m	38	0	4	146	13.3	87.6	5.94	3.27	190	1.1	7.5	2.09	2.14	38	89	0	8.5	.085598	.4816	0	0	0	0	0	0	0	0
m	38	0	4	159	11.7	90	5.3	4.44	238	1.1	6.2	2.4	2.28	45	84	0	40.8	.030704	.4615	0	0	0	0	0	0	0	0
m	38	0	4	135	12.3	92.7	.88		95	1.1	5.4	2.22	2.35	35	97	65.7	4.7	.276976	1023	0	0	0	0	0	0	1	0
f	39	0	4	139	13.4	88.7	7.27	3.85	164	1	5.3	2.11	2.1	40.5	80	0	2.2	.04588	.5822	0	0	0	0	0	0	0	0
f	39	0	4	152	12.2	93.6	11.77	9.73	351	1.1	5	2.23	2.19	41.6	63	0	3.3	.032742	.5001	0	0	0	1	0	0	0	0
f	39	0	4	100	13.9	96	10.44		286	1.1	3.6	1.88	2.29	23.5	74	20	8.5	.068985	1007	0	0	0	0	0	0	0	0
		0	4	131	12.6	85	17.09	13.01	231	1.1	4.7	2.22	2.24	39.3	68	23.5	32.4	.076478	.4966	0	0	0	0	0	0	0	0
		0	4	154	12.7	84	7.01	3.34	212	1.1	7.9	2.15	2.06	43.7	97	0	509	.066055	.4793	0	0	0	0	0	0	0	0
m	40	0	4	141	12.8	87.1	6.45	3.91	295	1.1	5.5	2.29	2.27	40.9	108	4.4	2.1	.044012	.536	0	0	0	0	0	0	0	0
m	40	0	4	144	13.2	87.4	17.17		239	1.2	4.4	2.24	2.23	40.3	95	130	8.7	.101218	.5912	0	0	0	0	0	0	0	0
m	40	0	4	147	13.5	87.6	5.85	2.86	233	1	5.1	2.27	2.18	43.7	82	0	3.3	.058446	.4759	0	0	0	0	0	0	0	0
f	41	0	4	84	17.1	69.6	5.4	3.16	159	1.1	6.1	2.05	2.1	37.9	68	10.4	3.1	.078722	.5071	0	0	0	0	0	0	0	0
f	41	0	4	137	13.3	87	8.22	4.78	290	1.1	4.8	2.22	2.36	34.4	59	20.9	3.3	.042605	.7184	0	0	0	0	0	0	0	0
m	41	0	4	151	12.2	85.2	4.97	2.8	203	1	9.8	2.23	2.14	43.7	84	0	2.3	.044745	.3987	0	0	0	0	0	0	0	0
m	41	0	4	149	13.2	89.3	10.91	6.25	171	1	6.6	2.23	2.23	40.1	58	0	4.9	.042133	.4626	0	0	0	0	1	0	0	0
m	41	0	4	158	13.3	90	14.1	7.56	201	1.1	7.7	2.3	2.24	42.6	67	0	4.9	.046794	.5917	0	0	0	0	1	0	0	0
		0	4	143	12.8	86	7.77	4.25	257	1	6.1	2.36	2.26	44.2	60	0	18.7	.047745	.4232	0	0	0	0	0	0	0	0
		0	4	151	13.1	84.9	9.04	4.84	248	1	5.3	2.37	2.32	42.2	91	0	17.3	.096427	.7229	0	0	0	0	0	0	0	0
f	42	0	4	142	11.7	89.1	6.83	3.98	289	1	5.6	2.05	2.08	38.8	67	5	2.2	.050604	.5848	0	0	0	0	0	0	0	0
f	42	0	4	131	13	90.3	8.57	5.13	194	1	5.4	2.21	2.25	38.3	101	4.9	6.4	.046384	.7682	0	0	0	0	0	0	0	0
m	42	0	4	143	13	86.6	15.32	11.89	324	1	6.8	2.22	2.22	39.9	70	0	3.2	.070648	.5109	0	0	0	0	0	0	0	0
m	42	0	4	170	13.2	91.3	9.3	4.87	245	1	6.6	2.1	2.07	41.3	90	0	10.2	.071117	.5843	0	0	0	1	0	0	0	0
m	42	0	4	163	12	92.9	6.96	5.48	201	1	5.1	2.2	2.17	41.3	116	12.1	17	.397194	.8211	0	0	0	0	0	0	0	0
		0	4	140	11.8	83	7.51	4.55	232	1.1	5.5	2.35	2.34	40.3	94	0	2.7	.09777	.522	0	0	0	0	0	0	0	0
	4278166	0	4	129	12.2	89.1	6.01	1.54	227	1	6.1	2.16	2.19	38.9	73	0	8.5	.076795	.8336	0	0	0	0	0	0	0	0
		0	4	147	12.7	88.1	6.59	4.09	266	1	5.8	2.24	2.16	43.4	70	0	3.1	.056246	.3443	0	0	0	0	0	0	0	0
f	43	0	4	134	13.5	81.3	8.27	6.64	195	2.9	6.1	2.22	2.26	38.3	73	3.7	12.7	.069478	.6947	0	0	0	0	0	0	0	0
f	43	0	4	132	13.6	82.3	4.04	2.26	193	1.1	4.5	2.06	2.2	34.5	83	0	4.5	.039	.4584	0	0	0	0	0	0	0	0
m	43	0	4	151	13.3	86	7.83	4.48	255	1	10.9	2.28	2.28	40.1	94	0	4	.049837	.6552	0	0	0	0	0	0	0	0
	4328542	0	4	134	14	76.2	6.89	3.58	190	1.1	6.1	2.11	2.14	38.8	85	4.3	12.5	.062384	.4797	0	0	0	0	0	0	0	0
		0	4	120	11.8	87.5	7.1	4.04	266	1.1	4.9	2.18	2.21	38.8	56	0	3.2	.037928	.5056	0	0	0	0	0	0	0	0
f	44	0	4	143	12.7	96.6	7.89	3.86	222	1.2	4.6	2.14	2.17	38.8	55	0	47.9	.025544	.6288	0	0	0	0	0	0	0	0
m	44	0	4	155	14.1	79	5.07	2.81	272	1	5.1	2.32	2.21	44.4	69	0	2.2	.056569	.4963	0	0	0	0	0	0	0	0
m	44	0	4	154	13	87.1	8.15	5.38	184	1.1	5.3	2.17	2.16	40.4	84	0	7.2	.041087	.4689	0	0	0	0	0	0	1	0
m	44	0	4	156	12.7	87.9	8.79	4.03	229	1	5.2	2.17	2.07	44.2	91	0	2.6	.06709	.6008	0	0	0	0	0	0	0	0
m	44	0	4	121	12.8	88.8	8.04	4.95	442	1.1	5	2.25	2.29	38.5	91	7.1	1.8	.032462	.4093	0	0	0	0	1	0	0	0
m	44	0	4	137	11.9	89.7	14.26	11.55	355	1.2	11.2	2.18	2.15	41.4	103	0	184	.041489	.5004	0	0	0	0	0	0	0	0
m	44	0	4	143	11.9	94.6	9.22	6.99	259	1.1	7.5	2.21	2.2	40.6	72	5.5	3.2	.061788	.541	0	0	0	0	0	0	0	0
		0	4	147	14.6	86	7.75	3.87	340	1.1	5	2.21	2.21	40	51	0	7	.030446	.2536	0	0	0	0	0	0	0	0
	4427105	0	4	151	12.3	89.8	6.63	4.53	239	1.1	6.4	2.18	2.2	39.4	78	0	2.5	.116994	.5555	0	0	0	0	0	0	0	0
		0	4	147	11.9	94.5	8.02	4.22	243	1	5.3	2.22	2.16	42.3	65	0	3.9	.058193	.5111	0	0	0	0	0	0	0	0
f	45	0	4	128	12.9	85.7	6.06	2.43	238	1.1	5.1	2.15	2.22	37.3	65	0	7	.046479	.5321	0	0	0	0	0	0	0	0
f	45	0	4	135	12.8	86.2	8.75	5.78	258	1	6.3	2.18	2.14	41.6	77	0	1.7	.044384	.558	0	0	0	0	0	0	0	0
f	45	0	4	131	12.2	92.8	5.57	3.87	158	1.1	5.1	2.13	2.11	41	76	0	2.3	.048343	.5304	0	0	0	0	0	0	0	0
f	45	0	4	131	12	94.2	8.04	5.07	186	1.1	4.4	2.18	2.18	40	62	0	1.7	.045872	.4947	0	0	0	0	0	0	0	0
m	45	0	4	41	18.9	64.6	7.38		408	1.1	5.3	2.13	2.2	37.4	85	0	8.1	.139756	.7595	0	0	0	0	0	0	0	0
m	45	0	4	151	14.5	83.8	4.91	2.35	280	1	5.5	2.22	2.27	38	59	0	13	.046245	.4514	0	0	0	0	0	0	0	0
m	45	0	4	141	12	88.3	6	4.99	236	1	5.7	2.26	2.26	40.2	62	0	4.8	.064409	.3504	0	0	0	0	0	0	0	0
	4503217	0	4	164	13.3	92	13.26	10.48	153	1	4.8	2.17	2.14	41.3	68	4	7.2	.063483	.6138	0	0	0	0	0	0	0	0
		0	4	148	14.1	86.1	12.94	9.82	229	1.1	5.2	2.14	2.2	37.7	64	9.5	3.8	.052588	.6739	0	0	0	0	0	0	0	0
f	46	0	4	134	12.9	89.2	10.98	5.49	319	1	4.7	2.18	2.26	36.7	63	7	4.1	.059193	.6226	0	0	0	0	0	0	0	0
f	46	0	4	130	12.3	94.4	7.72	3.98	249	1.1	6.3	2.18	2.21	39	67	0	8.6	.048841	.6531	0	0	0	0	0	0	0	0
m	46	0	4	155	12.3	79.8	6.2	4.81	200	1	5.3	2.17	2.15	40.9	94	0	3.1	.034763	.5317	0	0	0	0	0	0	0	0
m	46	0	4	152	13.5	87.5	16.38	12.97	203	1.1	7.8	2.05	2.19	34.6	101	62.9	81.5	.140673	1509	0	0	0	0	0	0	0	0
m	46	0	4	130	13.5	90.3	8.58	5.21	273	1.1	5.2	2.17	2.22	38.2	74	4.4	2.6	.074232	.7082	0	0	0	0	0	0	0	0
		0	4	131	12	87.9	9.04	7.18	234	1.1	5.5	2.25	2.24	40.4	60	0	1.1	.025197	.6186	0	0	0	0	0	0	0	0
		0	4	147	12.5	91.7	11.12	6.86	240	1	5.7	2.08	2.17	36.4	66	0	11.2	.085261	.7114	0	0	0	0	0	0	0	0
	4638741	0	4	143	13.8	86.9	14.03	11.5	212	1	6.3	2.13	2.16	38.8	150	15	12.3	.079015	.6948	0	0	0	0	0	0	0	0
	4687201	0	4	164	12	88.8	6.18	3.13	232	1	5.3	2.27	2.12	46.2	63	0	15.4	.061277	.7361	0	0	0	1	0	0	0	0
f	47	0	4	128	16	76	9.55		313	1	8.4	2.13	2.28	34	63	8.5	1.7	.06449	.6473	0	0	0	0	0	0	0	0
f	47	0	4	137	13.2	82.2	3.76	2.38	226	1	13.1	2.32	2.27	42	66	3.7	4	.057402	.7168	0	0	0	0	0	0	0	0
f	47	0	4	119	17.2	85.3	9.28	7.79	275	1.1	6.2	2.06	2.09	39	55	4.9	48.3	.045799	.5261	0	0	0	0	0	0	0	0
f	47	0	4	146	13.6	86.8	11.01	6.69	278	1.1	5.6	2.24	2.24	40.1	75	25.6	4.1	.58114	.8811	0	0	0	0	0	0	0	0
f	47	0	4	131	13.6	86.8	8.07	4.63	310	1	4.3	2.29	2.33	38.6	59	5.1	2.8	.043621	.6999	0	0	0	0	0	0	0	0
f	47	0	4	139	12.6	89.1	12.04	9.54	331	1	5.5	2.21	2.24	39	54	3.6	3.4	.036313	.5238	0	0	0	0	0	0	0	0
f	47	0	4	135	12.1	93.3	6.57	4.08	233	1	5.8	2.2	2.16	41.5	59	0	22.9	.036904	.6476	0	0	0	0	0	0	0	0
f	47	0	4	135	11.9	101	7.65	3.93	233	1	6.1	2.36	2.25	44.5	68	0	1.1	.032775	.5586	0	0	0	0	0	0	0	0
m	47	0	4	208	17.5	78.8	7.71	5.21	295	1	5.7	2.2	2.21	39.6	77	0	9.1	.087898	.4602	1	0	0	1	0	0	1	0
m	47	0	4	124	14	81.6	11.04	4.92	230	1	7.3	2.16	2.27	35.7	94	0	6.2	.051308	.5827	0	0	0	0	0	0	0	0
m	47	0	4	147	12.7	85.1	7.58	4.24	246	1	6.1	2.21	2.25	38.4	90	6.3	11	.069835	.7217	0	0	0	0	0	0	0	0
m	47	0	4	152	12.5	86.5	8.2	4.31	153	1.1	6.1	2.26	2.21	42.2	88	5.3	41.3	.043281	.4648	0	0	0	0	0	0	0	0
m	47	0	4	141	12.7	86.8	6.73	2.71	284	1	6.3	2.05	2.2	34.1	67	3.5	4.2	.049894	.653	0	0	0	0	0	0	0	0
		0	4	149	14	92.1	14.55		309	1.2	6.7	2.35	2.27	43.4	98	0	47.3	.059806	.598	0	0	0	0	0	0	0	0
f	48	0	4	95	18.7	80.5	3.82	1.88	134	1	6.1	2.08	2.15	37.2	66	9.1	2.3	.111622	.813	0	0	0	0	0	0	0	0
f	48	0	4	126	13.2	90.4	5.66	2.86	245	1.1	4.6	2.08	2.09	39.8	59	0	1.6	.057666	.5949	0	0	0	0	0	0	0	0
m	48	0	4	130	13.1	96.8	14.51	11.3	265	1.1	7.7	2.26	2.36	36.2	104	9.3	9	.067567	.5693	0	0	1	0	0	0	0	0
		0	4	159	13.3	86.8	7.08	5.15	127	1	6.2	2.3	2.29	40.3	108	3.9	78.9	.126952	.8714	0	0	0	0	0	0	0	0
f	49	0	4	125	11.8	91.9	7.86	4.11	227	1	7.9	2.16	2.17	39.5	56	0	4.2	.086322	.567	0	0	0	1	0	0	0	0
m	49	0	4	151	12.5	83.1	4.37	1.32	192	1	6.1	2.15	2.24	36.5	92	0	89.4	.061966	.4864	0	0	0	0	0	0	0	0
m	49	0	4	143	12.6	89	8.4	6.49	445	1.1	6	2.36	2.42	37.8	77	12	3.7	.092169	.5962	0	0	0	0	0	0	0	0
m	49	0	4	143	12.9	90.3	7.3	4.15	245	1.1	5.5	2.08	2.11	38.8	71	0	18.2	.038596	.4915	0	0	0	0	0	0	0	0
m	49	0	4	146	12	99.5	25.99		439	1.2	8.2	2.27	2.59	27.4	143	210	99.5	.375541	2345	0	0	0	0	0	0	0	0
	4959343	0	4	122	13.2	84	8.58	5.43	248	1	5.9	2.17	2.12	41.9	73	0	13.2	.05052	.6777	0	0	0	0	0	0	1	0
		0	4	116	13.2	85.7	30.44		336	1.3	5.7	2.17	2.36	32.4	136	76.2	82.2	5247171	2847	0	0	0	0	0	0	0	0
	4979877	1	4	89	14.1	93.3	5.54	3.55	185	1	4.9	2.01	2.1	36.6	59	0	10	.082611	.6776	0	0	0	0	0	0	1	0
		0	4	166	13.1	90.1	14.04		270	1	8.6	2.11	2.23	35.4	80	0	178	.064536	.5857	0	0	1	0	0	0	0	0
		0	4	146	12	96.2	7.6	4.35	101	1.3	6.7	2.23	2.27	38.4	113	0	176	.045651	.6641	0	0	0	0	0	0	0	0
f	50	0	4	141	12.9	86.9	7.24	6.06	286	1.1	6.3	2.16	2.12	41.7	50	9.2	65.9	.066287	.5532	0	0	0	0	0	0	0	0
f	50	0	4	144	13.2	89	5.93	3.23	219	1	5.1	2.19	2.22	38.7	53	0	7.3	.034499	.6311	0	0	0	0	0	0	0	0
f	50	0	4	123	12.6	89.3	4.48	1.68	249	1	5.4	2.26	2.27	39.7	50	0	3.6	.054175	.5044	0	0	0	0	0	0	0	0
f	50	0	4	139	12.3	90.3	7.29	4.42	255	1	5	2.35	2.26	43.6	76	3	2.2	.062522	.6155	0	0	0	0	0	0	0	0
f	50	0	4	129	11.9	92.1	7.74	3.99	353	1	5	2.16	2.18	39.3	76	0	2.1	.066673	.6135	0	0	0	0	0	0	0	0
f	50	0	4	116	19.7	96.4	.15	.02	30	1.1	6.6	1.71	2.19	20.7	62	75.9	27.6	.98	1751	0	0	0	0	0	0	1	0
f	50	0	4	133	12.6	97.4	4.39	2.21	224	1	5.3	2.19	2.17	40.7	82	0	4	.049407	.5383	0	0	0	0	0	0	0	0
m	50	0	4	129	11.4	91.7	9.06	6.05	181	1.1	3.7	2.13	2.23	36	88	0	667	.068327	.9858	0	0	0	1	0	0	0	0
		0	4	147	11.9	92.8	11.07	9.99	190	1.1	9	2.34	2.28	42.3	69	0	2.8	.066284	.5442	0	0	0	0	0	0	0	0
	5005339	0	4	136	12.7	95.8	5.94	3.04	142	1.2	18.6	2.17	2.22	38	53	4.9	1.7	.100497	.696	0	0	0	0	0	0	0	0
	5037372	0	4	143	12.7	88.8	11.34	8.46	417	1	4	2.19	2.22	38.7	50	9.4	2.3	.045385	.4465	0	0	0	0	0	0	0	0
f	51	0	4	114	14.4	86.8	14.22	11.06	256	1	5.7	2.12	2.19	37.4	88	16.3		.06	.7547	0	0	0	0	0	0	0	0
f	51	0	4	133	13.3	94.2	4.74	1.53	144	1	6.3	2.2	2.23	38.9	90	0	167	.079704	.9586	0	0	0	0	0	0	0	0
m	51	0	4	155	12.3	89.4	5.94	3.82	215	1	5.6	2.24	2.18	42.3	120	0	80.1	.068802	.6533	0	0	0	0	0	0	0	0
m	51	0	4	155	11.9	89.5	5.07	2.14	183	1	5	2.15	2.16	39.6	97	0	21.1	.055257	.6657	0	0	0	0	0	0	0	0
		0	4	135	13.2	92.2	6.57	4.55	225	1	6.2	2.19	2.25	37.6	97	31.5	11.9	.083876	.9255	0	0	0	0	0	0	0	0
		0	4	115	12.9	90.9	11.37	8.96	458	1.1	5.1	2.2	2.41	31.7	90	51.7	3	.060128	.7274	0	0	0	0	0	0	0	0
	5199453	0	4	166	14.6	98.4	18.91		180	1.5	19	1.98	2.13	34.2	87	0	358	.096468	2.37	0	0	0	0	0	0	0	0
f	52	0	4	139	13.2	91.8	7.6	6.16	152	1.1	5.5	2.06	2.08	39.2	99	0	61	.038292	.5712	0	0	0	0	0	0	0	0
f	52	0	4	143	12.6	94.6	7.6	4.42	209	1	4	2.09	2.14	37.9	80	0	4	.08057	.5925	0	0	0	0	0	0	0	0
f	52	0	4	137	15.3	103	9.26	4.44	249	1	5	2.23	2.18	42	81	14.7	3.1	.076566	1054	0	0	0	0	0	0	0	0
m	52	0	4	169	13.2	84.8	10.1	6.08	213	1.1	7.6	2.19	2.35	33.6	66	33.6	9.8	.104809	.5263	0	0	0	0	0	0	0	0
m	52	0	4	144	13	85.5	7.67	5.78	240	1.1	6.4	2.17	2.18	39.8	77	5.4	7.3	.042069	.4938	0	0	0	0	0	0	0	0
m	52	0	4	83	17.1	90.8	9.77	7.43	100	1.5	6.4	1.93	2.36	23	88	21.3	7.9	.135176	1394	0	0	0	1	0	0	0	0
m	52	0	4	154	12.8	91.8	10.84	9.62	280	1	6.8	2.32	2.21	44.6	71	0	118	.048535	.5603	0	0	0	0	0	0	0	0
		0	4	107	12.8	93.9	5.6	3.38	234	1.4	5.1	1.8	2.01	31.5	116	9.6	16.2	.08121	1174	0	0	0	0	0	0	0	0
	5232033	0	4	119	11.9	99.4	10.3	8.04	140	1.1	5.5	1.96	2.19	30.7	55	96.3	10.1	.311931	.9264	0	0	0	1	0	0	0	0
	5272279	0	4	134	12.1	87.2	7.68	4.98	177	1.1	6.5	2.21	2.23	39.4	67	0	1.6	.086622	.5831	0	0	0	1	0	0	0	0
		0	4	117	13.8	88.8	5.28	2.81	171	1.1	5.1	2.19	2.29	35.9	130	0	44.1		1529	0	0	0	0	0	0	0	0
f	53	0	4	122	14.6	79.7	9.14	4.94	326	1	5.5	2.26	2.31	38.1	79	0	120	.05314	.5916	0	0	0	0	0	0	0	0
f	53	0	4	133	13	84.7	5.15	2.39	241	1	5.4	2.4	2.44	38.6	61	4.7	3.3	.048664	.6102	0	0	0	0	0	0	0	0
f	53	0	4	135	12.5	88.3	12.18	7.97	364	1	5.7	2.17	2.16	40.4	57	11.2	6.7	.053244	.5117	0	0	0	0	0	0	0	0
m	53	0	4	147	11.9	96.7	14.11	11.05	293	1	5.1	2.21	2.27	37.6	90	15.7	8.3	.047655	.869	0	0	0	0	0	0	0	0
	5305133	0	4	162	12.1	95.3	6.17	2.75	203	1.1	5.8	2.2	2.09	44.5	101	0	2.7	.074234	.7114	0	0	0	0	0	0	0	0
		0	4	145	13.3	92.2	9.41		302	1.1	7.2	2.29	2.44	34.2		28.3		.081444	.6946	0	0	0	0	0	0	0	0
		0	4	114	13	90.2	5.14	1.87	185	1	4.6	2.14	2.39	30.1	52	0	0	.053947	.7242	0	0	0	0	0	0	0	0
	5357153	0	4	122	13	107	6.84	6.31	110	1.1	7.6	2.01	2.17	33.8	51	37.3	36.7	.094518	.6457	0	0	0	0	0	0	1	0
f	54	0	4	106	13.2	93.2	12.98	10.84	116	1.3	4.8	2.12	2.36	30.4	89	304	3.6	3880029	1595	0	0	0	0	0	0	0	0
m	54	0	4	134	12.8	88.2	8.01		244	1.2	5.8	2.12	2.2	36.9	118	0	7.7	.094903	.7028	0	0	0	0	1	0	0	0
m	54	0	4	149	11.8	93.2	10.01	6.61	168	1.1	5.7	2.27	2.12	46.2	74	0	10.6	.056994	.5172	0	0	0	0	0	1	0	0
	5409446	0	4	138	13.6	85.5	10.13	5.51	213	1	7.9	2.26	2.25	40.6	60	0	10.4	.0584	.5514	0	0	0	0	0	0	0	0
		0	4	146	12.4	95.5	9.53	5.95	188	1	5.2	2.35	2.34	40.5	57	0	3.6	.076934	.6537	0	0	0	0	0	1	0	0
f	55	0	4	119	14.6	86	13.03	6.85	482	1	3.2	2.36	2.42	37.8	73	14	4	.080185	.8421	0	0	1	1	0	0	0	0
f	55	0	4	124	12.5	88.9	5.96	5.06	249	1.2	6.5	2.3	2.32	39.1	47	0	12	.080142	.5586	0	0	0	0	0	0	0	0
f	55	0	4	147	13.5	93.2	7.13	3.02	208	1	4.7	2.17	2.11	42.4	83	5.2	1.6	.089165	.8736	0	0	0	0	0	0	0	0
m	55	0	4	64	20.3	89.7	2.6	1.94	54	1.2	5.5	1.97	2.19	31.3	98	14	14.1	.079032	1514	0	0	0	0	0	0	0	0
	5530732	0	4	137	18.2	86.7	9.2	4.63	311	1	5.5	2.35	2.28	42.8	67	0	1.8	.048051	.348	0	0	0	0	0	0	0	0
	5598631	0	4	152	16	90.3	5.61	2.78	232	1	6	2.21	2.22	39.8	70	0	2.1	.065357	.6626	0	0	0	0	0	0	0	0
f	56	0	4	146	12.6	89.6	6.02	2.24	221	1	5.3	2.21	2.19	40.7	61	0	311	.058242	.6723	0	0	0	0	0	0	0	0
m	56	1	4	95	15.8	80.3	14.67	12.37	637	1.1	4.6	2.38	2.73	25.9	124	133	10.6	.17525	2517	0	0	0	0	0	1	1	0
m	56	0	4	150	12.3	85.3	6.99	3.11	210	1	5.8	2.11	2.15	38.6	68	0	2.2	.035711	.5228	0	0	0	1	0	0	0	0
m	56	0	4	167	13.3	86.7	9.38	6.43	262	1.1	6.3	2.34	2.24	44.1	96	0	11.3	.065414	.5265	0	0	0	1	0	0	0	0
f	57	0	4	133	12.3	88.4	6.36	3.18	238	1.1	5.5	2.3	2.33	39	60	0	2	.05465	.5539	0	0	0	0	0	0	0	0
f	57	0	4	84	15.3	89.7	.5		61	1.1	5.8	2.16	2.39	30.8	73	51.1	1.4	.269065	1006	0	0	0	0	0	0	1	0
f	57	0	4	146	13.6	99.8	7.56	3.5	288	1	4.7	2.29	2.24	41.9	54	0	3.4	.107052	.8013	0	0	0	0	0	0	0	0
f	57	0	4	62	15.2	128	7.19		171	1.1	5.5	2.25	2.23	41	53	3.5	18.6	.34808	1056	0	0	0	1	0	0	0	0
m	57	0	4	152	12.2	87	5.56	3.19	186	1.1	7.2	2.14	2.19	38	98	0	6.2	.043434	.6564	0	0	0	0	0	0	0	0
	5778508	0	4	131	14.2	92.7	12	7.52	333	1	6.3	2.43	2.44	39.6	111	4.2	9	.070208	1099	0	0	1	1	0	0	0	0
f	58	0	4	84	15.5	80	5.61	3.69	346	1.1	5	2.1	2.17	37.1	79	7.2	4	.249851	.6305	0	0	0	0	0	0	0	0
f	58	0	4	144	12.6	84.7	9.46	4.01	330	1.1	7.2	2.27	2.18	43.5	58	0	73.2	.021044	.6131	0	0	0	1	0	0	0	0
f	58	0	4							1.1	4.4	2.14	2	45.8	42	0	5	.085485	.6575	0	0	0	0	0	0	0	0
f	58	0	4	138	12.6	91.2	6.64	3.77	263	1	4.6	2.23	2.21	41	64	0	4	.034312	.6039	0	0	0	0	0	0	0	0
m	58	0	4	155	12.4	86.1	8.05	5.77	226	1.1	6.5	2.31	2.25	42.6	70	0	5.8	.040928	.4871	0	0	0	0	0	0	0	0
m	58	0	4	160	12.3	92	8.75	3.12	187	1	5.1	2.11	2.13	39.4	92	12.8	4.6	.075863	.629	0	0	0	0	0	0	0	0
m	58	0	4	153	12.4	93.5	5.67	2.64	178	1	7.3	1.99	2.08	36.5	85	0	20.6	.06309	.6347	0	0	0	0	0	0	0	0
m	58	0	4	137	14.5	93.9	5.47	2.87	129	1	5.3	2.2	2.17	41.2	711	3.2	56.7	.236926	3.06	0	0	0	1	0	0	0	1
f	59	0	4	146	12.6	88.4	7.36	4.88	282	1	5.3	2.21	2.11	43.9	79	0	3.8	.057416	.752	0	0	0	1	0	0	0	0
f	59	0	4	127	12.2	89.9	4.69	2.66	140	1	5.2	2.18	2.29	35.8	64	3.6	8.6	.06487	.8668	0	0	1	0	0	0	0	0
f	59	0	4	144	12.3	90.5	7.13	3.82	425	1	7.1	2.29	2.27	40.8	77	0	2.2	.081225	.5282	0	0	0	0	0	0	0	0
	5964956	0	4	156	13.6	85.5	6.42	4.12	250	1.1	5.4	2.41	2.24	46.9	80	0	1.9	.044216	.5001	0	0	0	0	0	0	0	0
	5972895	0	4	127	12.6	94.3	11.45	9.01	196	1.1	5.7	2.09	2.3	31.6	86	255	2.5	.154442	1048	0	0	0	0	0	0	0	0
f	60	0	4	150	13.1	92.3	10.66	8.08	246	1	5.9	2.16	2.19	38.9	58	22.8	4.2	.091987	1056	0	0	0	1	1	0	0	0
f	60	0	4	144	12.3	95.6	29.31		249	1.5	9.5	2.13	2.39	29.8	90	155	66.8	1625611	1356	0	0	0	1	0	0	0	0
f	60	0	4	70	16.9	95.7	.49	.31	18	1.1	5.8	2.17	2.42	30.1	105	32.3	21.7	.134477	2037	0	0	0	0	0	0	1	0
m	61	0	4	146	12.7	88.3	5.53	3.63	233	2.4	6	2.1	2.19	36.3	75	15.3	8.4	1155135	.6476	0	0	0	0	0	0	0	0
m	61	0	4	147	12.6	91.3	9.18	5.71	196	1.1	4.8	2.23	2.25	39.1	80	10.8	10.4	.054976	.7935	0	0	0	1	0	0	0	0
	6101574	0	4	158	13.8	82.7	9.27	5.9	176	1.1	5	2.23	2.27	38.4	81	17.4	7.7	.175172	.7892	0	0	0	1	0	0	0	0
f	62	0	4	145	13.1	80.9	11.7	8.46	294	1.3	9.6	2.31	2.45	34.3	85	104		.12	.8545	0	0	0	0	0	0	0	0
f	62	0	4	155	12.8	83.2	10.09	5.99	283	1.1	5	2.4	2.41	39.7	98	3.5	3.5	.081461	.7166	0	0	0	0	0	0	0	0
m	62	0	4	126	17.9	67.1	10.14	7.28	436	1.1	6.2	2.38	2.29	43.8	55	0	22.7	.06317	.6068	0	0	0	0	0	0	0	0
m	62	0	4	135	12.2	89.3	13.15	9.88	435	1.3	5.9	2.25	2.36	35.6	71	67.7	8.5	.100126	.6327	0	0	0	1	0	0	0	0
m	62	0	4	133	13.7	91.5	10.59	8.02	144	1.2	6.2	2.03	2.2	33.3	105	135	5.8	.203361	.8045	0	0	0	0	0	0	0	0
	6283094	0	4	135	14.3	91.3	8.57	5.33	265	1	6.9	2.22	2.34	35.4	114	18.4	13.4	.045358	.8987	0	0	0	0	0	0	0	0
f	63	0	4	134	14.4	90.4	9.43	4.28	275	1.1	4.5	2.22	2.2	40.9	74	3.3	4.4	.076214	.9051	0	0	0	0	0	0	0	0
f	63	0	4	142	13.3	91.8	8.86	6.49	298	1	6	2.33	2.28	42	76	0	3.2	.07527	.7861	0	0	0	0	0	0	0	0
f	63	0	4	137	13.5	94.9	5.9	3.71	194	1	6	2.19	2.33	34.4	72	0	1.6	.056286	.5899	0	0	0	0	0	0	0	0
m	63	0	4	152	12.4	85.4	4.88	3.83	209	1.2	4.5	2.23	2.3	37.3	86	0	6.3	.059193	.6186	0	0	0	1	1	0	0	0
		0	4	114	14	83.1	8.74	6.42	363	1.1	5.1	2.23	2.34	35.8	63	0	4.7	.116552	.85	0	0	0	1	0	0	0	0
	6333196	0	4	116	12.4	97.8	10.9	7.62	522	1	5.5	2.31	2.46	33.9	81	84.3	4.1	.200224	.7805	0	0	0	0	0	0	0	0
	6334839	0	4	132	14.2	82	8.01	4.41	202	1.2	6.3	2.36	2.38	39.1	53	3.1	11.2	.032411	.6428	0	0	0	0	0	0	0	0
	6345243	0	4	147	13.2	84	6.66	3.96	214	1	21.2	2.25	2.2	42	92	3.1	4.4	.069433	.5943	0	0	0	0	0	0	0	0
f	64	0	4	143	11.6	92.9	5.22	3.38	228	1	5.1	2.22	2.14	43.1	59	0	1.1	.034408	.6056	0	0	0	1	0	0	0	0
m	64	1	4	83	12.3	87.2	.88		29	1.2	6	2.11	2.33	31.4	125	128	24.7	.130098	1077	0	0	0	0	0	0	0	1
m	64	0	4	110	14.5	88.9	9.36	6.99	197	1.2	6.4	2.1	2.39	28.4	95	83	30.9	.251924	1826	0	0	0	1	0	0	0	0
m	64	0	4	164	13.2	89.4	10.16	7.59	240	1.1	6.2	2.23	2.23	40.1	111	0	19.5	.044902	.8029	0	0	0	0	0	0	0	0
m	64	0	4	159	13	95.1	7.13	3.62	256	1	9.2	2.27	2.34	37.2	86	4.8	111	.048579	.6705	0	0	0	0	0	0	0	0
m	64	0	4	128	14.5	96.6	10.14	6.4	145	2.4	3.9	2.14	2.37	30.7	607	19.6	38.5	.413602	4847	0	0	1	0	0	0	0	1
	6406297	0	4	151	12	88.9	4.78	2.26	199	1.2	8.2	2.25	2.25	39.9	85	6.4	287	.197589	.6854	0	0	0	0	1	0	0	0
f	65	0	4	136	15.8	89.8	10.33	7.72	201	1	7.8	2.27	2.33	37.8	126	3.3	178	.051119	1596	0	0	0	1	0	0	0	1
f	65	0	4	138	11.8	92.5	8.71	7.01	227	1	6.2	2.1	2.19	36.4	53	0	61	.041336	.6269	0	0	0	0	0	0	0	0
m	65	0	4	121	12.5	86	5.94	3.33	170	1.1	5.7	2.1	2.15	38.2	81	4.6	3	.054013	.6657	0	0	0	0	0	0	0	0
m	65	0	4	160	13	86.2	5.72		131	1	8	2.18	2.19	39.6	70	4.6	18.1	.057212	.7996	0	0	0	0	0	0	0	0
m	65	0	4	111	15.7	96.6	.39	.14	87	1	5.7	2.16	2.39	30.7	59	24.1	18.2	.13412	.6386	0	0	0	1	0	0	1	0
	6555784	0	4	117	14.3	80.5	6.49	4.96	184	2.7	19.1	2.19	2.38	32.3	109	28.2	48.5	.078322	.8067	0	0	1	1	0	1	0	0
m	66	0	4	134	13.5	81.3	6.41	3.15	102	1.1	7.8	2.27	2.24	41.2	90	0	4.8	.04509	.7244	0	0	0	0	0	0	1	0
m	66	0	4	158	13.8	93.3	11.15	9.14	228	1.7	11	2.34	2.29	42	178	0	185	.067758	2271	0	0	1	1	1	0	0	1
m	67	0	4	54	15.8	99.4	5.07		122	1.1	11.4	2.2	2.2	40	96	12.7	129	.28535	1693	0	0	1	1	0	0	0	0
	6766872	0	4	124	16.6	94.8	5.5	5.04	396	1.5	9.1	2.17	2.6	22.8	129	105	542	9615981	2405	0	0	0	0	0	0	0	0
f	68	0	4	139	12	88.9	7.02	5.24	328	1	5.2	2.27	2.35	37	62	9.7	2.1	.061413	.7534	0	0	0	0	0	0	0	0
m	68	0	4	63	14	88.8	5.64	2.74	166	2.3	5.1	2.14	2.17	40.7	88	0	22.8	.046101	.7827	0	0	1	1	0	0	0	0
		0	4	131	13.6	88.3	11.65	8.4	454	1	9.1	2.33	2.42	36.6	98	7.9	78.2	.111742	1316	0	0	0	1	0	0	1	0
f	69	0	4	146	14.2	90.3	6.74	4.09	260	1	5.3	2.28	2.31	38.7	64	0	1.5	.034025	.615	0	0	0	0	0	0	0	0
f	69	0	4	138	12.9	92.7	10.1	7.14	196	1	4.9	2.2	2.14	42.6	75	0	2.1	.034076	.6064	0	0	0	0	0	0	0	0
	6967557	0	4	148	14.4	97.9	5.74	3.68	208	1.1	6.3	2.03	2.18	34	80	15.4	10.1	.144981	1115	0	0	0	0	0	0	0	0
		0	4	132	15.5	82.5	11.14		747	1.2	4.8	2.49	2.59	36.2	216	61.1	25.4	.251221	1473	0	0	0	1	0	0	1	1
f	70	0	4	120	14.6	85.7	7.98	5.17	243	1	5.9	2.28	2.26	40.8	147	9.1	6.1	.11154	1389	0	0	0	1	0	0	0	0
f	70	0	4	65	23.1	121	7.82		204	1.2	9.2	2.23	2.31	37	117	0	17.8	.230732	2508	0	0	1	1	0	0	0	1
m	70	0	4	139	12.7	81.9	4.74	2.71	190	1.1	4.7	2.23	2.31	36.9	64	0	2	.04429	.8623	0	0	0	0	0	0	0	0
m	70	0	4	138	13	89.6	10.09	7.07	286	2.6	12.7	2.06	2.17	35.8	84	9.8	14.5	.068688	1243	0	0	1	1	0	0	0	0
m	70	0	4	112	14	92.9	10.48	8.88	211	1	7	2.17	2.31	34.4	108	23.4	190	.061792	1074	0	1	0	0	0	1	1	0
m	70	0	4	183	13.7	95.9	6.48	3.3	230	1	6.7	2.38	2.29	43.8	103	0	27.4	.091536	.7763	0	0	0	1	0	0	0	0
	7097057	0	4	150	13	92.8	15.76	12.29	393	1	5.9	2.21	2.22	39.5	116	0	7.1	.071349	.8026	0	0	0	0	0	0	0	0
f	71	0	4	125	12.4	88.9	4.44	3.54	172	1	5.6	2.14	2.25	35.7	68	57.4	5.3	.117392	.645	0	1	0	1	0	0	0	0
m	71	0	4	146	14.2	86.7	7.92	4.31	221	1	5.5	2.27	2.17	44.1	108	0	7.2	.051245	1044	0	0	0	1	1	0	0	0
m	71	0	4	129	12.8	89	12.12	8.04	342	1.1	5.4	2.26	2.41	34	64	36.5	5.6	.077421	.7532	0	0	0	1	0	0	0	0
m	71	0	4	134	13.6	93.1	5.52	3.23	154	3.3	6.1	2.07	2.17	35.9	77	10.9	12.1	.082068	1231	0	0	0	0	0	0	0	0
m	71	0	4	148	13	93.8	7.27	3.71	238	1	4.8	2.2	2.19	40.3	89	0	2.4	.064866	.6104	0	0	0	0	1	0	0	0
	7115127	0	4	153	14.3	84.4	7.64	4.48	222	1	4.9	2.18	2.19	39.8	88	4.5	8.7	.058716	.8	1	0	0	0	0	0	0	0
	7126078	0	4	78	14.9	87.6	7.23	5.4	229	1.5	8.6	1.54	2.07	18.8	146	49.5	15.6	.14342	2332	0	0	1	0	0	0	0	1
	7166325	0	4	135	12.5	91.6	6.62	3.65	163	1.1	6.9	2.24	2.37	34.9	87	0	43.3	.061318	.83	0	0	0	0	0	0	0	0
		0	4	81	17.2	83.4	12.88	10.92	375	1.7	4.5	2.02	2.62	16	381	290	23.7	1138905	5244	0	0	0	0	0	0	1	1
f	72	0	4	112	17.6	79.4	.39	.12	183	1.3	6.2	2.2	2.66	21.5	73	310	124	.797671	2189	0	0	0	0	0	0	1	0
m	72	0	4	137	13.2	87	7.81	5.53	189	1.1	4.9	2.19	2.23	38.4	69	5.8	2.3	.075611	1029	0	0	0	0	0	0	0	0
m	72	0	4	137	13.7	88.7	6.9	4.34	180	1.1	5.8	2.16	2.19	38.8	116	0	19.9	.109802	1122	0	0	0	0	0	0	0	0
m	72	0	4	149	13.2	91.7	6.94	5.79	145	1	7.8	2.1	2.23		94	8.5	5.6	.075559	.8304	0	0	0	1	1	0	1	0
	7236414	0	4	139	15.9	89.6	8.9	7.16	198	1.4	8.8	2.05	2.22	33.3	103	30.4	28.2	.080495	1343	0	0	0	0	0	0	0	0
	7258042	0	4	147	11.8	92.8	11.53	10.32	218	1.1	6.2	2.18	2.22	38.3	94	52.9	140	.41429	1304	0	0	0	1	0	0	0	0
	725859	0	4	109	14	84.4	5.2		63	1.7	8.6	2.01	2.26	30	49	35.5	12.8	.35046	.9987	0	0	0	1	0	1	1	0
		1	4	123	12.7	94.4	12.44	10.57	246	3.5	6.6	2.16	2.49	26.7	101	116	27.9	.095115	1248	0	1	0	0	0	0	1	0
f	73	0	4	133	15.7	95.5	17.02	14.23	180	1.1	7	1.94	2.08	34.5	64	6.3	301	.167395	1512	0	0	0	0	1	0	1	0
m	73	0	4	143	17.2	87.2	9		221	1	4.1	2.34	2.4	37.7	77	3.4	9.1	.051593	.7153	0	0	0	1	0	0	1	0
	7324572	0	4	117	14.3	86.2	6.55	4.88	164	2.4	9	2.14	2.2	37.7	94	7.1	78.1	.068599	.7244	0	0	0	0	0	0	0	0
	7360986	0	4	99	14.1	89.6	6.62	4.74	197	1.1	5.1	2.31	2.52	31.7	126	89	9.4	.123766	1489	0	0	0	1	0	0	0	1
	7463107	0	4	97	16.1	84.7	8.01	7.68	308	1.1	6.6	2.59	3.01	23.3	79	162	39.7	1073122	2613	0	0	0	1	0	0	1	0
f	75	0	4	68	18.7	63	9.17		693	1	6.7	2.15	2.26	35.6	102	12.8	7.4	.386155	1635	0	0	0	1	0	0	0	0
f	75	0	4	130	15.1	94.9	8.59	5.4	146	1	4.9	2.52	2.45	42.9	97	9	11.5	.102293	1566	1	0	0	1	0	1	0	1
f	75	0	4	86	17.2	108	9.12		369	1.1	5.2	2.08	2.17	36.5	78	9.1	2.2	.055548	.9412	0	0	0	0	0	0	0	0
m	75	0	4	152	12.6	89	9.35	7.24	134	1.1	10.3	2.18	2.27	36.5	141	0	95.4	.093755	1088	0	0	1	1	1	0	0	1
f	76	0	4	138	12.6	85.3	8.92	7.19	253	1.1	6.8	2.31	2.36	37.9	87	9.5	7.6	.093131	1257	0	0	0	1	0	0	1	0
f	76	0	4	124	12.5	88.9	7.28	4	247	1.1	15.6	1.72	1.76	38.3	110	18.4	15	.107215	1086	0	0	1	1	0	0	0	1
f	76	0	4	106	17.2	91.9	11.4		168	1.3	6.3	2.16	2.47	27.8	89	174	14.9	.154443	1953	0	0	0	0	0	0	0	0
f	76	0	4	120	12.1	95.3	5.53	3.25	221	1	5.1	2.12	2.17	38	62	0	2.4	.051408	.4708	0	0	0	1	0	0	0	0
f	76	0	4	127	13.5	101	6.9	4.62	227	1.1	5.3	2.15	2.36	31.6	78	4.3	2.6	.051238	1065	0	0	0	0	0	0	0	0
m	76	0	4	133	13.2	87.8	3.49		78	1.1	5.8	2.1	2.29	32.4	91	0	29.2	.058972	1011	0	0	0	0	0	0	1	0
m	76	0	4	164	12.7	87.9	7.7	5.7	120	1.1	11.7	2.23	2.23	39.9	162	5.3	22.6	.105698	1048	0	0	0	0	1	0	0	1
m	76	0	4	138	12.5	89.9	6.25	3.67	160	1	6.7	2.11	2.21	36.2	82	0	134	.05759	.6912	0	0	0	0	0	0	0	0
	7630938	0	4	145	12.1	86.9	5.18	2.83	135	1.1	6.4	2.19	2.27	36.9	85	0	4.3	.043229	.767	0	0	0	1	0	0	0	0
	7655031	0	4	125	13.8	101	13.43	10.11	481	1.2	6.2	2.24	2.29	38.2	160	146	12.1	1230866	2417	0	0	0	1	0	0	0	0
f	77	0	4	110	15.3	86.3	.73		161	1	7.5	2.16	2.44	28.9	54	113	5.4	.626919	1315	0	0	1	0	0	0	1	0
f	77	0	4	146	13.1	88.6	8.45	6.89	238	1	7	2.3	2.26	41.8	69	6.5	17.5	.103718	.9059	0	0	0	0	0	0	0	0
f	77	0	4	141	13.6	93.2	4.5	3.06	178	2.3	6.9	2.25	2.25	40.2	80	0	3.3	.070986	.8193	0	0	0	1	0	0	0	0
f	77	0	4	141	13.3	94	6.19	3.54	165	1.1	6.1	2.35	2.43	37	82	0	7.3	.074178	.856	0	0	0	0	0	0	0	0
f	77	0	4	96	19.6	103	4.3		166	1.4	5.3	2.05	2.37	27.1	98	16.1	4.8	.097753	1991	0	0	0	1	0	0	0	0
	7737714	0	4	155	12.6	89.8	8.82	6.54	161	1.2	7.6	2.17	2.29	35.3	112	110		2.62	1498	0	0	0	0	0	0	0	0
f	78	0	4	73	26.2	68.6	24.11		382	2.3	6.1	2.21	2.67	21.5	99	126	86.9	11202	9606	0	0	0	1	0	0	0	1
f	78	0	4	127	13.2	92.2	4.15	2.32	167	2.5	5.7	2.17	2.23	37.8	50	7.4	2	.072806	.6827	0	0	0	0	1	0	0	0
f	78	0	4	87	17.7	113	4.51		127	3.1	10.7	2.38	2.29	43.8	176	4.3	95.7	.126081	2.81	0	0	1	1	0	0	1	1
m	78	0	4	91	15.5	88.4	13.72		579	1.5	7.8	2.07	2.62	18.1	101	108	34.6	.203051	1515	0	0	1	0	0	0	0	0
m	78	0	4	115	21.7	89.1	11.2		217	1.5	10.4	2.16	2.41	29.9	116	84.2	27.7	.403124	2362	0	0	0	1	0	0	0	0
m	78	0	4	136	14.1	93.6	11.15	6.81	232	1.1	5.2	2	2.21	31.6	127	5.6	62.8	.07432	1637	1	1	0	1	0	0	0	1
	7822314	0	4	105	12.4	99.1	12.45	9.24	145	1.3	6.7	1.99	2.33	26.6	215	90.2	422	.266799	2914	0	0	0	0	0	1	0	0
f	79	0	4	118	13.4	93.3	7.95	6.18	245	2.3	6	2.26	2.23	41.3	162	32.3	8.3	.080286	1427	0	0	0	1	1	0	1	1
m	79	0	4	64	16.9	73.6	9.13		285	1.1	9.7	2.35	2.41	37.8	228	0	83.7	.159962	2354	0	0	1	0	0	0	0	1
m	79	1	4	119	15	83.4	12.92		170	3.1	6.1	2.1	2.19	36.5	95	27.4	2.9	.086526	1052	0	0	0	0	0	0	0	0
		0	4	166	18.3	102	7.51		40	2.1	8.9	2.51	2.89	25	270	144	125	1049521	8228	0	0	0	0	0	0	0	0
f	80	0	4	124	13.9	86.6	7.23	4.66	255	1	5.8	2.27	2.25	40.8	116	0	5.1	.068971	1009	0	0	0	1	0	0	0	0
f	80	0	4	115	13.3	91.8	9.63	8	159	1	6.5	2.15	2.22	37.1	80	23	6.7	.092401	.9318	0	0	0	0	1	0	0	0
f	80	0	4	96	14.2	101	9.43	8.11	219	1.5	11.8	2.25	2.38	35	210	17.2	248	.184197	2089	0	0	0	0	0	0	0	0
	8008488	0	4	139	12.8	90.5	10.88	8.12	274	1.2	10.6	2.16	2.44	29	128	30.1	46.8	.101498	2688	0	0	0	1	0	0	1	1
f	81	0	4	154	13.4	87.2	9.45	6.39	282	1	6.1	2.45	2.39	42.6	61	4.4	3.6	.065191	.6489	0	0	0	1	0	0	0	0
f	81	0	4	133	13.6	98.7	11.07	8.39	258	1.1	6.4	2.43	2.43	39.9	57	45.1	6.5	.09156	1102	0	0	0	0	0	0	1	0
m	81	0	4	141	12.9	88.8	6.95	4.37	172	1.1	4.5	2.17	2.23	37.5	79	0	5.6	.058574	.8626	0	0	0	0	1	0	0	0
m	81	0	4	60	16.7	89.6	8.83		478	1.1	5.7	2.16	2.41	30	174	15.8	35.9	.154527	1327	0	1	0	1	0	0	0	1
f	82	0	4	127	14.5	88.4	6.88	4.88	169	1.1	5.1	2.16	2.21	37.9	91	32.8	20.5	.083158	.7974	0	0	0	0	1	0	0	0
m	82	0	4	139	12.4	88.7	6	4.73	220	1	7.2	2.22	2.28	37.5	97	0	63.1	.075134	.814	0	0	0	1	0	0	0	0
m	82	0	4	125	14.3	89.1	7.61	5.4	331	3.3	5.1	2.21	2.42	31.8	111	90.3	5.5	.075066	.9518	0	0	0	1	0	0	0	0
m	82	0	4	121	13.9	96.2	10.49	6.87	294	1.2	10.6	2.33	2.26	43	130	0	19.6	.101323	1217	0	0	1	1	0	0	1	1
	8237372	0	4	160	13.6	82.6	7.74	4.88	193	1	6.5	2.29	2.37	37	92	4.4	68.7	.059529	1069	0	0	0	1	0	0	0	0
	8252978	0	4	117	16.8	86.6	17.85		253	1.2	6.3	3.11	3.69	16.9	472	310	558	5249684	25.06	0	0	0	1	0	0	0	1
f	83	0	4	111	12.6	83.9	6.83		248	1.2	8	2.35	2.42	37.3	93	53.6	7.4	.082518	.8226	0	0	0	0	0	0	0	0
	8330185	0	4	108	13	94.9	5.84	3.73	156	1.7	5.1	2.11	2.27	33.6	72	0	4	.066	.8159	0	0	0	0	0	0	0	0
	8375907	0	4	97	14.7	82.9	13.41	12.22	186	1.2	10.1	2.19	2.41	31.4	153	28.6	608	.180067	2822	0	0	0	0	0	0	0	0
f	84	0	4	123	16.1	92	6.84	3.93	208	2.2	6.2	2.21	2.39	33	84	7.8	21.2	.060796	1813	0	0	0	1	0	0	0	0
	8499931	0	4	163	13	97.2	10.74	5.96	255	1.6	8.6	2.16	2.07	43.7	85	4.4	152	.099461	.8332	0	0	0	0	0	1	0	0
	8521561	0	4	118	12.9	95.2	7.56		157	1.1	7.6	2.12			101	0	374	.055087	.9743	0	0	0	0	0	0	0	0
	8573032	0	4	124	12.7	94.4	15.61	11.83	281	2.1	6.7	2.48	2.55	37.4	61	34.2	345	.073975	.9311	0	0	0	0	0	0	0	0
f	86	0	4	120	18	84.3	4.19	2.62	187	2.2	6	2.16	2.26	36	88	0	7.2	.058538	1666	0	0	0	0	0	0	0	0
f	86	0	4	128	12.8	92.8	7.51	5.37	339	1	6	2.12	2.28	33.6	66	0	26.4	.059876	.8	0	0	0	1	0	0	1	0
f	87	0	4	153	13.3	84.5	21.66	18	318	1	6.8	2.42	2.38	41.5	93	5.9		.077557	1.75	0	0	0	0	0	0	0	0
m	87	0	4	70	13.9	94.2	20.44		203	4.1	13.2	2.09	2.18	36.4	331	14.6	288	.298357	5619	1	0	1	1	0	0	0	1
m	87	0	4	124	15.6	101	13.01		233	6	7.1	2.03	2.22	32.6	169	40.5	86.2	.17083	2684	0	1	0	1	0	0	0	1
m	88	0	4	45	15.2	89.3	12.75		404	1.4	5.9	1.99	2.48	20.5	151	82.9	73.8	.180491	2213	0	1	0	1	0	0	0	0
m	89	1	4	93	13.9	91	6.76		136	1.2	8.1	2.12	2.35	31	103	21.1	83.3	.302713	1791	0	0	1	1	0	0	1	0
	8988911	0	4	148	12.8	93	9.26	7.27	262	1.2	9.1	2.2	2.31	35.6	107	38	69.8	.126112	1666	0	0	0	1	1	0	0	0
m	90	0	4	136	14.2	83.8	9.86	7.01	258	3.1	5.4	2.2	2.23	38.7	120	7.3	25.3	.085878	1165	0	0	0	1	0	0	0	1
	9167146	0	4	136	12.3	92.4	15.56		370	1.1	5.2	2.28	2.48	31.9	118	165	35.9	.213437	1592	0	0	0	0	0	0	0	0
	9180835	0	4	110	12.8	96.1	13.73	12.51	135	1.2	6.8	2.09	2.44	26.2	249	235	119	7245384	6987	0	0	0	0	0	0	0	0
m	92	0	4	97	16	85.6	6.79		139	3.5	5.1	2.22	2.31	36.6	288	98.1	132	7673513	4426	0	0	1	1	1	0	0	1
	9234771	0	4	134	14.2	90.9	11.77		162	1.8	6.8	2.08	2.32	30.3	85	53.9	18.3		1654	0	0	0	0	0	0	0	0
	9520055	0	4	109	15.9	95.1	22.12		91	1.4	7.4	2.2	2.45	30.2	106	72.3	53	7990684	7362	0	0	0	0	0	0	0	0
f	19	0	5	139	15.3	80	8.56	5	161	3.1	6	2.2	2.29	36.6	43	6.6	4.2	.111727	.6205	0	0	0	0	0	0	0	0
f	19	0	5	137	15.2	81.3	8.85	6.26	147	3.6	7.2	2.11	2.29	32.8	46	8.4	12.2	.217036	.5613	0	0	0	0	0	0	0	0
m	19	0	5	101	14.4	82	13.7	11.21	349	1.3	5.6	2.29	2.59	28.2	63	146	13.5	.346167	.735	0	0	0	0	0	0	0	0
f	24	0	5	147	12.9	95	12.78	9.11	250	1.2	19.9	2.1	2.05	42.1	77	36	46.5	.062046	.7015	0	0	1	0	0	0	0	0
f	29	0	5	140	11.9	89.3	18.12	14.48	337	1.2	19.1	1.87	1.99	35.2	101	0	70.5	.058922	.7812	0	0	1	0	0	0	0	0
m	29	0	5	179	13.1	82.8	6.27	2.58	196	1.1	26.6	2.27	2.29	39.3	90	7	13.3	.127026	.5814	0	0	1	0	0	0	0	0
f	31	0	5	100	14.5	82	15.89	13.55	286	1	14.9	1.61	1.77	33.8	488	0	181	.23497	1753	0	0	1	1	0	0	0	1
f	31	0	5	77	15.3	86.2	7.85	5.53	284	1	6.7	1.54	1.88	26.3	373	0	61.4	.111167	2263	0	0	1	0	0	0	1	1
		0	5	152	11.1	83.4	12.15		335	1.1	6.3	2.51	2.36	46.1	86	6.2	24.9	.072773	.4759	0	0	1	0	0	0	0	0
f	41	0	5	138	12.6	87.4	9.02	6.42	249	1	6.3	2.23	2.16	43	49	0	2.4	.057327	.4152	0	0	0	0	0	0	0	0
f	43	0	5	121	12.3	93	9.74	6.36	229	1.2	15.6	3.46	3.57	35.5	129	8	5.8	.100652	.5181	0	0	1	0	0	0	0	1
m	43	0	5	140	11.9	88.9	7.53	6.02	204	2.2	10.2	2.13	2.17	38.5	77	0	29.1	.278914	.6266	0	0	1	1	0	0	0	0
m	45	0	5	158	12.7	79.7	12.85	11.71	246	1.1	31.9	2.31	2.23	43.1	112	0	192	.067219	.8064	0	0	1	0	0	0	0	0
m	47	0	5	156	11.9	87.3	8.66	6.31	323	1	5.7	2.35	2.36	39.5	73	7	1.9	.055228	.6394	0	0	0	0	0	0	0	0
m	48	0	5	172	12.3	82.1	7.52	4.17	220	1.1	17.6	2.3	2.28	41	70	11.1	11.5	.099566	.5566	0	0	1	0	0	0	0	0
m	48	0	5	99	13.1	96.2	5.36	4.4	124	1	9.1	2.08	2.13	37.9	101	5.5	38.6	.067741	1193	0	0	1	1	0	0	0	0
m	48	0	5	93	12.4	97.1	6.73	5.2	202	1.1	37.3	2.18	2.22	38.3	341	40.6	56.7	.206111	2.49	0	0	0	0	0	0	0	1
m	48	0	5	126	13.2	97.7	11.53	7.7	294	1.1	2.7	2.18	2.31	35	84	8.2	36.4	.035625	.5978	0	0	1	0	0	0	0	0
m	49	0	5	185	12.1	93.3	4.44		86	1.1	6	2.25	2.2	42.1	121	6.9	46.1	.180362	.85	0	0	0	1	0	0	0	1
m	56	0	5	80	15.9	85.6	10.21	7.73	304	1.2	9.1	1.51	1.67	33.6	1228	21.6	349	.168945	3845	0	0	1	1	0	0	1	1
m	56	1	5	78	14.7	87.3	7.9	5.45	367	1.2	8.9	1.48	1.63	34.2	1245	21.4	302	.265551	4406	0	0	1	0	0	0	0	1
f	57	0	5	118	14.6	102	16.81		494	1.1	4.4	2.51	2.57	37.6	447	4	261	.319801	1995	0	0	1	1	1	0	0	1
m	57	0	5	157	13.3	91.2	8.65	6.04	221	1.1	4.3	2.32	2.37	38.1	87	3.2	52	.056274	.4878	0	0	1	1	0	0	0	0
m	58	0	5	123	14.3	88.6	8.35	7.14	191	1.1	7.1	2.19	2.36	33.1	715	0	181	.183026	2325	0	0	1	1	0	0	0	1
m	59	0	5	134	14.6	82.8	8.19	6.26	218	1.1	33.7	2.23	2.48	30.2	147	32.3	38.1	.074229	1524	0	0	1	0	0	1	1	1
m	59	0	5	146	13.1	89.2	6.59	3.95	208	1	26.5	2.17	2.09	43.4	114	3.2	16.3	.086342	.7359	0	0	1	1	0	0	0	0
m	59	0	5	128	13.2	97.5	5.48	3.83	178	1	2.2	2.28	2.38	36.2	144	0	36.6	.112246	1442	0	0	1	1	0	0	1	1
m	60	0	5	143	12.4	89.1	6.22	3.53	219	1.1	12.8	2.3	2.27	41.3	75	0	4.7	.078442	.4407	0	0	1	0	0	0	0	0
m	60	0	5	115	13.4	89.2	6.67	4.62	258	1.1	6.8	1.46	1.6	34.4	109	0	18.7	.097391	.9243	0	0	0	1	0	0	0	0
f	61	0	5	123	12.2	90	5.04	3.62	333	1.2	6.6	2.12	2.24	35.4	54	13.2	4	.045866	.4603	0	0	0	1	0	0	0	0
f	64	0	5	125	11.9	83.8	4.38	2.49	207	1	5.7	2.54	2.58	38.5	49	0	1.1	.038609	.6025	0	0	0	0	0	0	0	0
m	64	0	5	108	13.3	98.4	8.14	6.33	165	1.3	11.1	2.29	2.51	31.2	132	0	97.3	.246968	1.51	0	0	1	1	0	0	0	0
f	68	0	5	160	12.4	84.6	8.45	7.02	313	1	6.6	2.23	2.18	41.9	70	0	11.4	.039484	.6564	0	0	0	1	0	0	0	0
f	69	0	5	144	11.8	83.5	5.18	3.52	272	1	6.4	2.33	2.25	43.2	62	0	1.9	.064499	.5051	0	0	0	1	0	0	0	0
f	69	0	5	86	21.4	103	5.96	4.86	335	1	12	2.56	2.93	25.1		0	8.6	.117654	1564	0	0	1	0	0	0	0	1
f	71	0	5	119	15.5	84.3	7.84	5.19	131	1.3	37.8	2.39	2.61	31.3	86	7.2	34	.113375	2184	0	0	1	1	0	1	0	0
f	71	0	5	86	14.2	90	5.37	3.94	206	1.1	7.5	2.1	2.26	33.6	173	114	8.4	.091115	1303	0	0	1	0	0	1	0	1
f	72	0	5	126	16.7	87	45.34		372	1.2	16.4	2.28	2.35	37.1	165	7.1	6.5	.300598	1292	0	0	1	1	0	0	1	1
m	73	0	5	122	15.2	84.1	4.61		180	1.1	23.6	2.34	2.32	40.8	120	0	12.6	.101262	1027	1	0	1	1	1	0	1	1
m	73	0	5	141	15	91.7	10.41	7.02	205	3.2	14.2	2.36	2.48	35.1	197	15.3	56.5	.130309	2374	0	0	1	0	0	0	0	1
m	73	1	5	85	15.3	95.8	7.24	6.73	325	1.2	33.6	1.97	2.36	24.4	183	15.6	50.4	.401613	3215	0	0	1	1	0	0	1	1
f	74	0	5	116	13.4	94.6	9.88	7.76	198	1.1	6	2.2	2.35	34.2	247	36.3	31.5	.118046	2428	1	0	0	1	0	0	0	1
f	76	0	5	128	12.2	84.7	5.98	4.13	242	1	4.3	2.4	2.41	39.5	63	0	1.9	.095024	.7648	0	0	1	0	0	0	0	0
f	76	0	5	122	14.6	88.1	6.23	4.72	292	1	8.4	2.32	2.3	40.9	73	0	2.7	.044431	.6085	0	0	0	0	0	0	0	0
f	76	0	5	114	14.8	92.6	11.02	8.14	343	1.1	13.5	2.09	2.28	32.4	143	22.1	27.5	.294988	1841	0	0	1	1	0	0	0	1
m	76	0	5	139	12.9	89.5	6.6	4.43	266	1.4	7	2.09	2.32	30.8	138	145	12.1	.188412	1483	0	0	0	0	0	0	1	0
f	77	0	5	112	16.5	73.5	10.58		319	1	7.6	2.23	2.3	37.1	93	0	6.3	.051398	1381	0	0	1	1	0	0	1	1
f	77	0	5	133	12.2	88.8	11.03	8.12	388	1	7.6	2.16	2.02	45.8	77	4.3	104	.063312	.9466	0	0	0	1	0	0	0	0
m	77	0	5	118	13.2	93.3	5.25	3.98	250	1.1	8.9	2.14	2.09	42	251	3.6	58.2	.07288	1.44	1	0	1	1	0	0	0	1
f	78	0	5	134	16.1	108	4.98	3.05	186	2.4	6.1	2.08	2.33	30.1	58	38.4	23.6	.10895	.8273	1	0	0	1	1	1	1	1
m	78	0	5	157	13.2	86.3	6.06	3.61	207	1.1	5.2	2.28	2.29	39.8	79	9.7	6.4	.104956	.6955	0	0	1	1	0	0	0	0
f	79	0	5	119	16.4	85.8	7.25		188	1	21.8	2.31	2.44	34.7	300	0	165	.212613	2.27	0	0	1	1	0	0	1	1
m	79	0	5	131	18.4	79.7	9.88		339	1.1	6.4	2.49	2.7	31.7	156	6.2	19.1	.11058	1271	0	0	0	1	1	0	0	1
f	81	0	5	121	13.8	80	6.05	5.02	338	2.4	7.2	2.22	2.32	35.9	59	0	13.1	.070859	.8499	0	0	0	1	0	0	0	0
f	81	0	5	127	11.8	90.1	9.25	6.95	250	1.6	9.1	2.4	2.41	39.7	72	0	172	.052152	.7718	0	0	0	1	0	0	0	0
f	81	0	5	120	12.2	90.2	19.28		285	2.3	9	2.03	2.11	36.9	97	27.9	175	.186179	1775	0	0	1	1	0	0	0	1
m	81	0	5	97	14.3	94.3	8.72	7.18	490	1.1	2.1	2.05	2.35	28.2	131	17.9	35	.123185	1704	0	0	0	1	0	0	0	1
f	82	0	5	134	12.4	92.7	9.92	7.67	351	1	9	2.22	2.22	40.2	56	0	62.7	.04388	.7108	0	1	0	1	0	0	0	0
m	83	0	5	119	13.1	86.2	5.38	3.45	156	1	24.7	2.1	2.17	37.2	123	0	36.7	.100638	1176	0	0	1	1	0	0	0	1
f	84	0	5	134	12.5	86.8	6.84	4.46	234	1	6.3	2.35	2.3	42	71	3.1	6.2	.071556	.8368	0	0	0	1	0	0	0	1
f	84	0	5	134	13.5	93.3	9.37	8.4	243	1	6.6	2.29	2.37	36.8	127	8.8	12.3	.135372	1152	0	0	0	1	0	0	0	1
f	84	1	5	124	14.5	98.8	18.59		257	2.5	12.3	2.2	2.47	29.1	130	16.8	301	.083122	3599	0	0	1	1	0	0	0	0
m	84	0	5	127	12.6	82.3	14.59	11.99	276	1.1	6.4	2.08	2.33	30	226	48.6	43.2	.140091	2641	0	0	1	1	0	0	0	1
	8498563	0	5	104	19	80.6	9.66		581	1.9	23.2	2.11	2.55	22.4	133	32.8	63.3	.066816	1569	0	0	1	0	1	0	1	0
m	86	0	5	104	14.4	86.3	8	6.28	256	2.6	3.7	2.19	2.38	32.3	369	3.5	76.1	.160351	2.18	0	0	1	1	0	0	0	1
f	89	1	5	147	13.7	98	11.09	8.88	189	2.5	6.9	2.45	2.57	35.4	179	7	143	.176678	2698	0	0	1	1	0	0	0	1
m	91	0	5	118	14.7	96.1	6.28	4.53	144	1.3	2.9	2.19	2.31	35.2	75	0	14.9		1051	0	0	1	1	0	0	1	0
m	16	0	6	155	12.2	81.3	9.01	6.09	381	1	3.3	2.37	2.28	43.5	69	0	4.4	.079558	.4037	0	0	0	0	0	0	0	0
f	17	0	6	116	12.9	88.8	7.59	2.57	202	1.1	4.5	2.17	2.1	42.9	45	0	6.6	.05538	.4003	0	0	0	0	0	0	0	0
m	18	0	6	143	13.6	82.1	5.99	2.73	324	1.1	6.2	2.32	2.23	43.7	101	6.9	10.3	.097129	.6829	0	0	0	0	0	0	0	0
m	19	0	6	155	12.3	82	5.9		201	1	5.4	2.34	2.35	39.8	75	0	3.4	.057025	.3812	0	0	0	0	0	0	0	0
m	19	0	6	144	13.3	84.1	7.98	4.44	262	1.1	9.3	2.19	2.14	42	109	0	3.7	.061586	.395	0	0	0	0	0	0	0	0
f	20	0	6	131	13	80.8	7	4.17	245	1	5.1	2.15	2.03	44.9	72	0	34.7	.041937	.43	0	0	0	0	0	0	0	0
m	20	0	6	156	12.2	84.3	4.62	3.19	144	1.1	6	2.06	2.08	39.3	108	21	5.4	.052342	.4392	0	0	0	0	0	0	0	0
m	20	0	6	149	13	86.9	6.76	3.87	204	1.2	4.9	2.2	2.12	43.3	66	0	6.3	.053484	.4264	0	0	0	0	0	0	0	0
m	20	0	6	149	12.2	87.1	4	2.28	175	1.1	5.1	2.12	2.14	39.1	100	3.5	5.9	.043539	.3848	0	0	0	0	0	0	0	0
m	20	0	6	164	12.1	87.2	14.48	10.14	415	1.1	5.3	2.34	2.21	45.2	94	0	4.3	.038075	.4441	0	0	0	0	0	0	0	0
f	21	0	6	106	15.6	79.1	8.92	7.31	411	1	8.3	2.12	2.13	39.6	83	0	60.7	.030686	.5159	0	0	0	0	0	0	0	0
m	21	0	6	151	13.2	84.4	9.14	6.46	293	1.1	5.8	2.23	2.14	43.7	86	0	11.8	.031798	.3255	0	0	0	0	0	0	0	0
f	22	0	6	131	13.2	89.4	9.06	4.43	227	1.2	7.2	2.3	2.12	47.4	64	0	2.7	.050223	.481	0	0	0	0	0	0	0	0
f	22	0	6	124	13.1	90.5	9.04	6.86	354	1	5.8	2.1	2.18	36.8	73	5.7	23.9	.029526	.6013	0	0	0	0	0	0	0	0
m	22	0	6	147	12.9	89.5	9.01	4.72	260	1.1	4.7	2.32	2.05	50.8	67	0	3.7	.076956	.3307	0	0	0	0	0	0	0	0
m	22	0	6	165	11.9	92.3	8.18	4.92	332	1	5.2	2.26	2.06	47.9	76	0	0	.047032	.3821	0	0	0	0	0	0	0	0
m	22	0	6	163	11.9	94.7	7.57		284	1	4.7	2.25	2.09	46.3	69	0	1.8	.048047	.4721	0	0	0	0	0	0	0	0
m	23	0	6	145	13.2	90	12.07	7.04	303	1	5.2	2.06	2.06	40.1	62	18.5	3.7	.049181	.7783	0	0	0	0	0	0	0	0
f	24	0	6	146	11.6	93.4	7.75	4.1	343	1.1	5.5	2.26	2.26	39.9	75	0	7.7	.043758	.4873	0	0	0	0	0	0	0	0
f	24	0	6	138	11.9	94.5	6.79	3.67	327	1	5.7	2.11	2.15	38.5	66	0	0	.032364	.4994	0	0	0	0	0	0	0	0
f	24	0	6	111	13.8	94.7	2.18		199	1.5	5.8	1.88	2.19	27.5	41	0	57.1	.079654	.971	0	0	0	0	0	0	1	0
m	24	0	6	159	12.4	89.4	5.78	2.99	180	1	4.3	2.26	2.14	44.8	59	0	1.9	.063667	.4572	0	0	0	0	0	0	0	0
f	25	0	6	134	14.2	90.5	3.8	2.17	214	1	3.6	2.18	2.07	44.5	67	0	2.9	.069148	.8454	0	0	0	0	0	0	0	0
m	25	0	6	138	12.6	84.4	6.05	3.38	206	1.1	4.8	2.29	2.24	42.1	65	0	3	.028332	.4455	0	0	0	1	0	0	0	0
m	25	0	6	143	12.1	91.4	4.61	2.9	172	1.1	5.4	2.14	2.17	39	55	0	4.1	.038574	.4774	0	0	0	0	0	0	0	0
f	26	0	6	133	12	90.4	6.81	3.96	200	1.1	5.4	2.22	2.17	41.9	72	0	1.8	.058586	.5013	0	0	0	0	0	0	0	0
m	26	0	6	161	11.9	86.1	9.52	5.07	274	1.1	4.6	2.14	2.01	45.4	81	0	4.3	.075711	.7575	0	0	0	0	0	0	0	0
f	27	0	6	120	11.9	93	10.05	5.86	238	1	6.4	2.21	2.36	34	59	8.9	19.5	.056563	.453	0	0	0	0	0	0	0	0
m	27	0	6	144	12.8	86.1	10.2	6.27	211	1.2	6.8	2.11	2.1	40.6	92	0	9.8	.059007	.4546	0	0	0	0	0	0	0	0
m	27	0	6	146	14.5	88.1	8.06	5.29	326	1.1	7.1	2.21	2.15	42.5	106	3.8	5.4	.065825	.4515	0	0	0	0	0	0	0	0
m	28	0	6	155	12.1	84.9	7.94	4.45	238	1	5.7	2.16	2.17	39.5	109	0	9.2	.048097	.4528	0	0	0	0	0	0	0	0
m	28	0	6	163	12.2	85.6	7.28	4.02	229	1.1	5.8	2.16	2.15	40.6	79	0	7.8	.063011	.4843	0	0	0	0	0	0	0	0
m	28	0	6	166	12.3	85.8	7.67	4.44	255	1	6.6	2.16	2.15	40.6	97	0	13.7	.034775	.5278	0	0	0	0	0	0	0	0
m	28	0	6	164	12.4	87.9	6.51	3.26	193	1	5.3	2.25	2.07	47.2	62	0	11.5	.043216	.3777	0	0	0	0	0	0	0	0
m	28	0	6	155	12.5	89.1	9.81	6.63	272	1.1	10	2.26	2.1	46.5	73	0	2.5	.045509	.4628	0	0	0	0	0	0	0	0
m	28	0	6	123	12.3	91.6	5.77	3.14	186	1.1	5.6	2.27	2.32	38	84	0	59.9	.05406	.4705	0	0	0	0	0	0	0	0
f	29	0	6	142	13.2	85.1	7.44	5.41	240	1	4.9	2.21	2.21	40.1	62	0	2.5	.045405	.7552	0	0	0	0	0	0	0	0
f	29	0	6	154	12.4	90.2	8.37	4.27	239	1.1	6.6	2.2	2.23	39	90	0	7.7	.038396	.4442	0	0	0	0	0	0	0	0
m	29	0	6	167	13.3	95.3	10.16	5.28	142	1.1	4.9	2.22	2.17	41.9	68	0	2	.058827	.4176	0	0	0	0	0	0	0	0
f	30	0	6	120	15.4	69.3	8.26		238	1.1	6.8	2.09	2.09	40.1	80	0	5.3	.032938	.7486	0	0	0	0	0	0	0	0
m	30	0	6	168	12.6	81.6	3.9	1.7	284	1.1	5.3	2.29	2.15	45.5	78	0	4.9	.044291	.3817	0	0	0	0	0	0	0	0
m	31	0	6	158	11.9	88.7	12.99	7.65	290	1	5.1	2.36	2.24	45	88	0	4.5	.053171	.6405	0	0	0	0	0	0	0	0
m	31	0	6	136	12.1	95.7	10.12	7.41	262	1.2	5.1	2.17	2.06	44.4	144	8.9	21.8	.089681	.7283	0	0	0	0	0	0	0	0
m	31	0	6	149	11.7	96.1	4.6	2.99	180	1	5.1	2.1	2.14	38.6	72	0	40.5	.062125	.6123	0	0	0	0	0	0	0	0
f	32	0	6	149	13.1	89.8	14.35	8.95	473	1	5.9	2.25	2.16	43.8	82	0	4.3	.065316	.5409	0	0	0	0	0	0	0	0
f	32	0	6	116	13.4	93.1	3.9	2.36	211	1.1	5.3	2.16	2.12	41.8	64	0	2.6	.056547	.4492	0	0	0	0	0	0	0	0
f	32	0	6	146	12	96.8	8.84	4.44	311	1	5.9	2.14	2.14	39.9	79	0	3.5	.024589	.7673	0	0	0	0	0	0	0	0
m	32	0	6	155	11.9	85.1	7.21	4.2	318	1.1	5.3	2.24	2.19	42.2	69	0	7.5	.065039	.2866	0	0	0	0	0	0	0	0
m	32	0	6	167	13.2	88.6	10.38	6.58	233	1	6.5	2.34	2.24	43.9	97	4.4	8.2	.101916	.4903	0	0	0	0	0	0	0	0
m	32	0	6	151	13	99.6	7.94	5.51	254	1	6.5	2.26	2.15	44.5	77	0	9.3	.059936	.9474	0	0	0	1	0	0	0	0
f	33	0	6	127	13.9	88.4	7.8	5.51	187	1.2	5.3	2.26	2.17	43.8	56	0	39.4	.053054	.4844	0	0	0	0	0	0	0	0
m	33	0	6	149	12.5	78.7	6.34	3.66	280	1.1	4.8	2.16	2.17	39.8	88	0	2.8	.051411	.5002	0	0	0	0	0	0	0	0
f	34	0	6	124	11.9	90.4	9.76	4.83	173	1.1	8	2.22	2.26	38.6	52	0	3.1	.061155	.398	0	0	1	0	0	0	0	0
f	34	0	6	123	13.1	91.8	9.95	6.08	246	1	6.7	2.12	2.11	40.5	57	0	230	.057516	.6412	0	0	0	0	0	0	0	0
m	34	0	6	146	12.5	85.8	7.18	4.77	248	1	4.6	2.16	2.18	39.2	70	0	9.4	.041717	.4389	0	0	0	0	0	0	0	0
m	34	0	6	112	15.4	91.6	8.37	6.11	184	1.3	5.2	2.39	2.52	34.9	120	9.1	22.9	.146691	1434	1	0	0	0	0	0	0	0
f	35	0	6	138	12.4	96.3	5.78	2.77	338	1.1	6.3	2.04	2.11	37.2	100	0	113	.069946	.7158	0	0	0	0	0	0	0	0
m	35	0	6	148	12.3	88.9	8.53	4.32	215	1	5.4	2.21	2.21	40.2	89	0	4.8	.054615	.4652	0	0	0	0	0	0	0	0
f	36	0	6	107	12.5	82	4.2	2.23	197	1.2	4.5	2.24	2.28	38.6	53	0	1.9	.03285	.3982	0	0	0	0	0	0	0	0
f	36	0	6	132	12.6	84.2	5.67	3.23	306	1	5	2.34	2.33	40.5	67	8.6	1.6	.093083	.5958	0	0	0	0	0	0	0	0
f	36	0	6	125	11.9	90.2	10.86	7.95	166	1	6	2.2	2.19	40.3	65	0	10.3	.052261	.4949	0	0	0	0	0	0	0	0
m	36	0	6	139	13.5	85.2	12.43	9.79	164	2.4	7.1	2.35	2.31	41.7	95	44.5	6.8	.054792	.7147	0	0	0	1	0	0	0	0
m	36	0	6	152	12.8	88.1	13.54	8.06	223	1	6.2	2.27	2.25	41	88	0	14.6	.048886	.6587	0	0	0	0	0	0	0	0
f	37	0	6	121	13.1	84	5.07	2.8	179	1	5.6	2.14	2.28	34.5	57	36.8	2.1	.025728	.4401	0	0	0	0	0	0	0	0
f	37	0	6	140	13.3	86	10.22	5.93	313	1	4.5	2.06	2.26	32.1		17.9	3.5	.041564	.4989	0	0	0	0	0	0	0	0
f	38	0	6	148	12.4	91	6.44	4.89	181	1.2	5.2	2.2	2.06	45.8	42	0	2.2	.029499	.2234	0	0	0	0	0	0	0	0
f	39	0	6	132	12.2	87.2	5.52	3.65	135	1.2	4.5	2.16	2.15	40.4	67	0	2	.04459	.5497	0	0	0	0	0	0	0	0
f	39	0	6	133	12.9	90.1	5.02	2.41	241	1	7.8	2.36	2.23	45.1	80	0	17.4	.063571	.4555	0	0	0	0	0	0	0	0
m	39	0	6	161	13.5	86.6	14.35	10.75	207	1	5.6	2.45	2.23	49	88	0	52.9	.129229	.7589	0	0	0	0	0	0	0	0
f	40	0	6	143	13.4	96.3	9.7	5.06	289	1.1	6.5	2.03	2.1	37.1	57	0	3.8	.043426	.6306	0	0	0	0	0	0	0	0
m	41	0	6	123	13.2	92	10.13	6.5	272	1.1	6.5	2.16	2.19	38.9	82	11.6	1.7	.078744	.6475	0	0	0	0	0	0	0	0
m	41	0	6	153	13	93.4	7.91	6.19	191	1.4	7.1	2.49	2.39	44.2	87	6.6	16.3	.076023	.5628	0	0	0	0	0	0	0	0
m	41	0	6	139	12.3	93.5	5.35	1.97	107	1.1	5.9	2.15	2.27	35.3	68	24.1	2.7	.118565	.6407	0	0	0	1	0	0	0	0
f	42	0	6	136	13	87.3	8.41	3.78	303	1	4.9	2.02	2.07	38.1	62	0	2.4	.040775	.4695	0	0	0	0	0	0	0	0
f	44	0	6	136	12.5	85.5	7.33	4.41	180	1.1	7.2	2.05	2.05	40.2	53	0	17.3	.086217	.6644	0	0	0	0	0	0	0	0
f	44	0	6	150	12.5	86.7	7.47	4.85	270	1	5.7	2.04	1.98	42.4	52	3	2.9	.056583	.5113	0	0	0	0	0	0	0	0
f	44	0	6	138	13.2	89	5.16	2.59	200	1	6.4	2.18	2.22	38.4	91	0	9.9	.024149	.4741	0	0	0	0	0	0	0	0
m	44	0	6	129	16.8	76.5	8.97	5.91	287	1.1	5.1	2.12	2.19	37.4	94	0	17.4	.05894	.6079	0	0	0	0	0	0	0	0
f	45	0	6	136	13	87.6	7.66	4.45	290	1	5.3	2.21	2.14	42.7	68	0	1.9	.066752	.5874	0	0	0	0	0	0	0	0
m	45	0	6	175	13.3	104	5.89	2.58	140	1	5.1	2.26	2.28	39.4	60	0	8.8	.092289	.7268	0	0	0	0	0	0	0	0
f	46	0	6	131	14.4	87.6	11.87	6.45	255	1	6.8	2.13	2.23	36.2	89	7.8	115	.050969	.9963	0	0	0	0	0	0	0	0
f	46	0	6	132	12.5	94.6	11.44	8.39	269	1.2	6	2.22	2.2	40.7	63	0	1.7	.026186	.4845	0	0	0	0	0	0	0	0
m	46	0	6	142	14.9	93.7	9.87	7	198	1	4.2	2.27	2.37	36.1	82	24.1	7.5	.081802	.8923	1	0	0	0	0	0	0	0
m	46	0	6	169	14.6	95.9	7.99	5.4	203	1	5.7	2	1.97	41.2	55	0	6.1	.046093	.6877	0	0	0	0	0	0	0	0
f	47	0	6	140	12.1	84.3	13.1	10.06	260	1.1	12.3	2.28	2.15	45.4	92	0	320	.051905	.636	0	0	0	1	0	0	0	0
m	47	0	6	137	13.2	90	7.79	5.09	226	1	7.6	2.1	2.05	42.1	67	58.7	115	.095715	.8222	0	0	0	0	0	0	0	0
m	47	0	6	136	11.9	90.3	4.81	3.18	208	1.1	10.7	2.17	2.23	37.8	102	0	187	.050515	.551	0	0	0	0	0	0	0	0
f	48	0	6	137	12.9	88.4	9.71	6.18	433	1	7.1	2.17	2.07	44.1	58	0	68.1	.054761	.6679	0	0	0	0	0	0	0	0
m	49	0	6	129	14.6	77.9	9.46	5.78	306	1.1	6.7	2.1	2.07	41.3	82	0	4.3	.047928	.7844	0	0	1	1	0	0	0	0
f	50	0	6	134	12.9	84.6	9.42	6.73	250	1	6.6	2.19	2.25	37.8	85	14.9	2.5	.096042	.8115	0	0	0	0	0	0	0	0
f	50	0	6	140	14.5	91.7	7.68	4.35	340	1	5.7	2.09	2.28	32.3	62	0	1.9	.025322	.7071	0	0	0	0	0	0	0	0
f	51	0	6	134	11.9	86.9	7.16	4.2	175	1	5	2.22	2.23	39.5	69	0	3.9	.085605	.7472	0	0	0	0	0	0	0	0
f	51	0	6	151	11.5	95.5	6.12	3.44	250	1.1	5.2	2.08	2.03	41.9	82	0	1.2	.118141	.8883	0	0	0	1	0	0	0	0
f	51	0	6	136	11.2	107	3.66	2	149	1	4.7	2.26	2.35	36.6	98	0	4.3	.035209	.9235	0	0	0	0	0	0	0	0
f	52	0	6	121	13	89.2	7.94	4.85	198	1	5.4	2.13	2.18	37.9	65	0	4.3	.039234	.681	0	0	0	0	0	0	0	0
f	52	0	6	139	15.3	104	6.95	4.25	227	1	4	2.09	2.09	40.1	64	11.8	2.9	.063546	.906	0	0	0	0	0	0	0	0
m	52	0	6	123	20.1	78.8	6.61	4.79	181	1	8.1	2.09	2.1	39.8	76	0	6.2		.4203	0	0	0	0	0	0	0	0
m	52	0	6	127	20.3	82.8	9.3		177	1	6.4	2.15	2.16	39.8		0	7.6	.037872	.4197	0	0	0	0	0	0	0	0
f	53	0	6	137	13.8	103	11.97		248	1.1	11.3	2.14	2.31	33.4	203	0	588	.368874	4044	0	0	0	0	0	0	0	0
f	54	0	6	139	12.1	86.2	6.61	4.43	240	1.1	5.8	2.15	2.27	35.3	68	0	3.1	.038031	.5977	0	0	0	0	0	0	0	0
f	54	0	6	120	14.5	86.4	5.37	2.87	301	1	7.3	2.33	2.33	40	78	0	1.3	.062592	.8069	0	0	0	0	0	0	0	0
m	54	0	6	160	13.1	88.5	9.9	5.99	206	1.1	6.9	2.24	2.21	41.2	90	11.2	55.6	.077303	.6154	0	0	0	0	0	0	0	0
m	54	0	6	154	13.4	103	7.09		60	1.1	8.1	2.29	2.32	38.8	93	3.9	33.2	.224012	.7401	0	0	0	0	0	0	0	0
m	55	0	6	135	12.8	90.3	8.13	4.5	225	1.1	5.4	2.32	2.18	45.5	100	3.8	8.3	.086675	.6861	0	0	0	0	0	0	0	0
m	55	0	6	157	12.1	93.4	12.12	7.18	245	1	5.4	2.15	2.02	45.3	86	3.3	3.2	.119525	.701	0	0	0	0	0	0	0	0
m	55	0	6	143	14.4	94.8	4.71	2.48	105	1.4	5.1	2.28	2.44	33.7	55	3.8	3	.120733	.7304	0	0	0	0	0	0	0	0
m	55	0	6	93	20.9	102	3.51		48	1.8	6.4	2.26	2.49	30.9	65	0	17.1	.109654	1344	0	0	0	0	0	0	0	0
f	56	0	6	128	14.1	88.5	6	3.91	285	1	5.4	2.32	2.36	38.5	66	0	2	.050805	.5545	0	0	0	1	0	0	0	0
f	56	0	6	162	11.9	89.3	7.5	4.35	358	1	9.6	2.24	2.22	41	70	4.4	3	.05174	.8197	0	0	0	0	0	0	0	0
f	58	0	6	141	13.4	88.1	5.99	4.62	299	1	7.5	2	2.1	36.1	65	0	2.5	.047817	.5261	0	1	0	0	0	0	0	0
f	58	0	6	105	13.2	95.3	17.55		207	2.4	7.3	2.15	2.31	33.7	79	23.3	6.7	.08486	1.32	0	0	0	0	0	0	0	0
m	58	0	6	147	12.6	92	13.85	10.32	256	1.1	7.1	2.29	2.17	45	91	39.7	32.3	.073099	.8287	0	0	0	0	0	0	0	0
m	58	0	6	144	13.2	98.4	14.4	8.73	339	1.1	6	2.15	2.22	37.2	69	5.6	0	.097105	.6556	1	0	0	0	0	0	0	0
f	60	0	6	143	12.3	90.9	6.48	4.57	187	1	6.9	2.25	2.24	40.3	55	0	1	.056758	.4978	1	0	0	0	0	0	0	0
m	61	0	6	153	13.4	87.6	11.37	8.72	180	1.3	8.4	2.12	2.08	41.8	91	0	81.5	.052852	.3747	0	0	0	1	0	0	0	0
m	61	0	6	100	16.2	95	4.22		67	1.2	4.8	2.13	2.34	31.6	150	7.4	8.8	.193773	1834	0	0	0	1	0	0	0	1
m	62	0	6	102	17.6	82.8	10.33	8.6	151	2.5	6.1	2.04	2.13	36.5	120	0	51.4	.109428	1202	0	1	0	0	0	0	1	0
m	62	0	6	145	14.3	97.7	7.02	3.25	364	1	6	2.2	2.25	38.2	86	0	3.6	.127082	.7575	0	0	0	1	0	0	0	0
f	64	0	6	134	12.9	91.3	4.37	2.33	282	1	5.5	2.07	2.1	38.9	63	0	4.7	.086683	.6766	0	0	0	0	0	0	0	0
f	65	0	6	130	15.1	79.5	6.67	4.06	256	2.4	6.1	2.24	2.3	37.7	72	3.9	17	.045293	1093	0	0	1	1	1	0	0	0
f	65	0	6	144	12.8	91.8	5.61	4	311	1	6.7	2.38	2.41	38.9	58	0	2	.046111	.5488	0	0	0	0	0	0	0	0
m	65	0	6	154	12.2	89.3	11.32	7.61	259	1	5.9	2.34	2.23	44.6	101	0	5.2	.052869	.5906	0	0	0	1	0	0	0	0
m	65	0	6	164	12.4	89.4	4.77	2.93	230	1	7.5	2.25	2.13	44.8	96	5	6.2	.046457	.6983	0	0	1	1	1	0	0	0
f	66	0	6	166	14.2	99.2	15.97	12.98	389	1	6.6	2.22	2.27	37.9	65	131	16.4	.258129	1321	0	1	0	1	0	0	0	0
m	66	0	6	147	13.2	90.1	6.44	3.51	195	1	3.9	2.01	2.09	37	61	0	3.4	.068203	.6829	0	0	0	0	0	0	0	0
f	67	0	6	131	13.1	86	6.49	3.44	242	1	11.8	2.19	2.32	34.7	76	0	6.1	.043991	.9993	0	0	1	1	0	0	0	0
m	67	1	6	122	12.3	88	9.84	7.81	288	1.1	4.7	2.05	2.22	33.1	58	17	43.5	.093066	1284	0	0	0	0	1	0	0	0
f	68	0	6	125	13.3	91.1	12.78	9.97	180	1.1	7.2	2.13	2.26	32.7	64	4.8	143	.063254	1082	0	0	0	1	0	0	0	1
m	68	0	6	167	13.1	86.6	5.52	3.88	319	1	6.8	2.33	2.32	40.5	90	0	7.2	.057658	.5204	0	0	0	1	0	0	0	0
m	69	0	6	125	16.9	111	7.72		103	1.5	6.9	2.03	2.31	28.8	79	20.3	25.5	.220265	1343	0	0	0	1	0	0	0	0
m	70	0	6	99	14.6	86.7	5.83	3.91	292	2.6	5.6	2.1	2.21	35.7	87	0	3.6	.067575	.7382	0	0	0	0	1	0	0	0
m	71	0	6	128	13.3	92.6	4.77	2.07	127	1	9.3	2.07	2.19	35.1	57	0	6.9	.035873	.9125	0	0	0	0	0	0	0	0
m	72	0	6	131	16.4	84.3	8.39	5.97	277	1	11.8	2.34	2.44	36	81	24.1	5.7	.054459	.5863	0	0	0	1	0	0	0	0
f	74	0	6	116	13.1	88.1	8.61	6.27	230	1	6.1	2.27	2.48	31.6	109	13.6	7.4	.077804	1248	0	0	0	1	0	0	0	0
f	74	0	6	106	13.7	88.3	6.05	4.3	317	1.1	4.2	2.17	2.47	28.2	92	31.9	20.7	.074497	1139	0	0	0	0	0	0	0	0
m	74	0	6	111	12.4	100	6.37	3.85	167	1.2	5.3	2.04	2.35	27.7	146	3.9	243	.34641	2314	0	1	0	0	1	0	0	1
f	75	0	6	119	13.9	91.3	8.65	6.39	241	1	6.2	2.12	2.24	35.3	89	0	39.7	.040852	.9615	1	1	0	1	0	0	0	1
m	75	0	6	116	13.8	93.5	13.18		95	1.4	6.5	2.21	2.49	28.9	141	198	48.5	.854932	3086	0	0	1	1	0	0	0	0
m	75	0	6	134	13.5	95.7	3.87	2.33	168	1	8.1	1.98	2.07	36.4	78	0	4.3	.047912	1098	0	0	0	0	0	0	0	0
m	76	0	6	154	14	94.4	4.09	2.14	154	1	5.6	2.34	2.33	40.4	65	7.8	10.4	.073986	.6562	0	0	0	1	0	0	0	0
m	76	0	6	119	14.5	115	6.68		151	1.1	7.4	2.04	2.29	29.9	76	11.9	34.2	.099843	1448	0	0	0	0	0	0	0	0
f	77	0	6	113	13	93.9	6.84	4.29	229	1	5.8	2.31	2.31	40	94	0	6.9	.050736	1085	0	0	0	1	0	0	0	0
m	77	0	6	144	14.1	87.5	8.06	5.05	210	1.1	5.6	2.05	2.15	36.1	96	0	4.5	.04404	.9761	0	1	0	0	0	1	0	0
m	77	0	6	109	14.1	99.4	5.58	3.83	141	1.8	6.7	1.73	1.76	38.8	129	0	27	.06299	1131	0	1	1	0	0	0	0	0
f	78	0	6	125	13.2	88.6	6.08	4.16	302	1	7	2.29	2.25	41.5	86	0	6.5	.165168	1162	0	0	1	1	0	0	0	0
m	78	0	6	148	13.8	89.8	12.01	10.32	186	1.7	8.1	2.22	2.35	34.9	124	84.4	55.3	.098938	1425	0	1	1	1	0	0	0	0
f	79	0	6	137	12.8	91.3	11.79	8.41	160	1.2	5.1	2.12	2.35	30.8	77	119	34	.070524	1133	0	1	0	0	0	0	0	0
f	81	0	6	93	15.5	90.6	6.67	4.24	329	4	5.7	2.05	2.28	30.8	74	17.9	4	.141964	1276	0	0	0	1	0	0	1	0
f	81	0	6	87	15.2	95.5	7.78	5.55	321	1.3	6.3	2.04	2.33	28.3	74	35.8	22.6	.125334	.9346	0	0	0	1	0	0	1	0
f	81	0	6	97	15.6	97.4	7.31	5.15	211	1	5.7	2.1	2.2	35.9	81	0	4.1	.037652	1123	0	1	0	1	0	0	0	0
f	82	0	6	145	12.4	89.9	10.22	6.34	254	1	5.3	2.19	2.31	35.2	67	0	5.6	.036151	.6625	0	1	0	1	0	0	0	0
m	82	0	6	135	12.7	95.3	6.6	4.11	287	1.1	6.1	2.17	2.34	33.4	87	7.1	3.6	.043774	.6912	0	0	0	0	0	0	0	0
m	82	0	6	129	13.3	98.7	11.34	8.45	148	3	11.6	2.22	2.33	35.5	143	22.3	104	.071899	1572	0	0	1	1	0	0	0	1
f	83	0	6	117	13.7	87.7	9.08	6.84	391	1.1	7.8	2.34	2.37	39	70	0	6.4	.065622	.8792	0	0	0	0	0	0	0	0
m	83	0	6	173	12.8	95.1	7.96	4.24	202	2.9	5.3	2.24	2.22	40.8	98	4.8	3.2	.048838	1245	0	1	0	1	0	0	0	0
m	83	0	6	132	14.4	104	4.62	2.92	206	1.2	7.5	2.15	2.26	35.7	103	60.2	28.4	.132663	1087	0	1	0	0	0	0	0	0
f	84	0	6	124	13.2	87.6	8.14	6.54	309	1.1	7.6	2.13	2.2	37.1	110	3.2	46.8	.127233	.9803	0	1	1	1	0	0	0	1
f	84	0	6	139	14	92.6	7.69	3.81	252	3.8	5.3	2.27	2.39	35.4	117	6.5	3.2	.086793	.9206	0	0	0	1	0	0	0	0
f	84	0	6	113	13.9	96.7	5.54	4.7	220	1.1	5.4	2.06	2.23	33.2	81	6.7	17.9	.144318	1117	0	1	0	0	0	0	0	0
m	84	0	6	132	13.3	91.8	8.67		180	1.1	6.5	2.17	2.25	36.8	98	3.8	33.8	.089349	.9817	0	0	1	1	0	0	0	0
m	85	0	6	95	13.5	89	15.46		457	1.1	5.7	2.2	2.4	32.1	143	12.8	42.9	.162549	1809	0	0	0	0	0	0	0	0
f	86	0	6	139	12.4	83.3	7.99	5.62	321	1	7	2.26	2.39	35	67	5.2	6.1	.043365	.6731	0	0	0	1	0	0	0	0
f	86	0	6	134	13.2	86.8	7.11	5.9	224	1.1	6	2.26	2.31	38.2	94	0	24.9	.059199	.969	0	0	0	1	0	0	0	0
f	86	0	6	136	12.2	93.6	8.79	3.57	293	1	5.2	2.31	2.16	45.9	74	0	7.2	.040604	.7451	0	0	0	0	0	0	1	0
f	87	0	6	156	13	92.1	7.69	4.27	227	1.4	7.7	2.35	2.45	35.9	76	0	5.7	.072296	.95	0	1	0	1	0	1	0	0
f	87	0	6	147	12	97.7	7.59	4.83	239	1	5.3	2.45	2.41	41.6	96	7.9	9.8	.076894	1106	0	1	0	0	0	0	0	0
f	88	0	6	129	13.5	87.4	5.89	3.92	340	1.5	6.5	2.17	2.34	33.4	53	28.7	89.3	.1	.7947	0	1	0	1	0	0	0	0
f	90	0	6	138	13.2	87.8	7.71	5.47	206	1.1	10.1	2.34	2.36	39.1	70	0	13.6	.049081	.9239	0	0	0	1	0	0	0	0
f	17	0	7	128	12.3	85.1	5.57	3.08	287	1.1	5	2.16	2.18	39.1	57	0	4.1	.029537	.489	0	0	0	0	0	0	0	0
f	17	0	7	134	13.2	85.2	6.85	3.18	241	1	4.7	2.36	2.32	41.8	49	0	5.3	.065637	.4632	0	0	0	0	0	0	0	0
f	17	0	7	156	12.2	87.3	10.53	7.28	266	1	4.6	2.27	2.1	46.8	59	0	5.1	.038292	.5974	0	0	0	0	0	0	0	0
f	17	0	7	142	11.9	88.2	6.18	4.26	311	1	5.3	2.16	2.11	42	56	0	28.4	.044186	.3906	0	0	0	0	0	0	0	0
f	17	0	7	142	13.6	93	10.53	7.7	272	1.1	4.6	2.32	2.27	42.2	85	0	4.1	.055852	.5523	0	0	0	0	0	0	0	0
m	17	0	7	152	14.1	79	18.95	17.21	348	1.1	6.4	2.34	2.24	44.1	71	6.9	46.7	.086455	.7104	0	0	0	0	0	0	0	0
m	17	0	7	152	12.1	81.6	4.45	1.98	241	1.2	5	2.31	2.17	45.5	63	0	3.7	.044681	.3483	0	0	0	0	0	0	0	0
f	18	0	7	135	11.5	89.4	5	3.25	178	1.1	18.5	2.23	2.15	43.1	70	8.2	8	.173748	.518	0	0	1	0	0	0	0	0
m	18	0	7	152	13.3	79.9	10.28	7.08	349	1.2	4.8	2.37	2.14	49.4	81	0	16.9	.04596	.3601	0	0	0	0	0	0	0	0
f	19	0	7	141	12	87	8.85	4.88	331	1	5.5	2.21	2.28	37.2	68	9.4	1	.033176	.4892	0	0	0	0	0	0	0	0
f	19	0	7	127	12.2	89	8.15	3.5	321	1.1	5.6	2.27	2.23	41.6	57	0	3.4	.039956	.4728	0	0	0	0	0	0	0	0
f	20	0	7	127	12.3	88	10.93	8.18	210	1.1	4.8	2.2	2.29	36.5	42	11.2	1.1	.049648	.6312	0	0	0	0	0	0	0	0
m	20	0	7	158	12.3	82.2	5.41	2.3	264	1.1	4.4	2.38	2.22	46.5	90	17.3	3.4	.073962	.3484	0	0	0	0	0	0	0	0
m	20	0	7	165	12.6	91.7	15.67	8.29	227	1.1	3.7	2.24	2.02	48.8	114	0	173	.069222	.5798	0	0	0	0	0	0	0	0
f	22	0	7	140	11.5	83.7	10.64	5.81	399	1	5.5	2.37	2.31	42.6	67	4.6	1.4	.04315	.6011	0	0	0	0	0	0	0	0
f	22	0	7	148	12.1	84.5	6.91	2.32	302	1	4.8	2.27	2.37	36.2	64	0	1.9	.079777	.5532	0	0	0	0	0	0	0	0
f	22	0	7	116	11.8	85.8	7.95	4.28	299	1	5.3	2.25	2.1	46.1	62	0	3.5	.05306	.5533	0	0	0	0	0	0	0	0
f	22	0	7	141	12	87.5	11.24	9.96	219	1.1	5.7	2.15	2.19	38.6	69	0	6.1	.051817	.4336	0	0	0	0	0	0	0	0
f	22	0	7	142	12	89.4	7.53	3.74	263	1	5.3	2.26	2.23	41.4	75	0	1.8	.04816	.3613	0	0	0	0	0	0	0	0
m	22	0	7	173	12.4	86.4	12.01	8.95	319	1	4.9	2.3	2.22	43.3	77	0	6	.058135	.508	0	0	0	0	0	0	0	0
m	22	0	7	152	11.6	90.9	9.77	7.06	173	1	6.5	2.24	2.12	44.7	87	0	14.8	.030608	.5622	0	0	0	0	0	0	0	0
f	23	0	7	117	13.3	87.3	9.93	5.86	311	1	5.3	2.1	2.17	37.2	52	0	9.1	.034089	.4664	0	0	0	0	0	0	0	0
f	23	0	7	119	13.2	88.9	9.32	4.42	348	1	5.4	2.08	2.16	37	60	0	7.5	.046523	.5002	0	0	0	0	0	0	0	0
m	23	0	7	151	13.4	90.2	7.58	4.58	239	1	4.5	2.19	2.15	41.8	90	0	4.3	.041352	.3631	0	0	0	0	0	0	0	0
m	23	0	7	158	12.3	93.9	11.01	9.16	217	1.1	5.1	2.38	2.27	44.5	77	0	23.2	.040709	.4262	0	0	0	0	0	0	0	0
f	24	0	7	155	12.6	85.2	7.95	4.48	235	1	6.1	2.29	2.2	43.5	69	3.4	1.9	.084768	.4441	0	0	0	0	0	0	0	0
f	24	0	7	136	11.9	88.2	8.89	4.74	341	1.1	5.4	2.22	2.32	35.9	90	8.4	2.5	.054079	.5272	0	0	0	0	0	0	0	0
f	24	0	7	131	12.8	89.3	5.94	3.91	241	1.2	10.6	2.34	2.35	39.7	70	0	2	.066707	.3774	0	0	1	0	0	0	0	0
f	24	0	7	135	11.9	92.1	9.26	5.59	238	1.2	5.6	2.29	2.09	48.2	67	0	2.5	.057405	.4075	0	0	0	0	0	0	0	0
f	24	0	7	146	11.7	92.9	10.11	5.19	318	1.1	5.2	2.12	2.03	43.5	67	0	7.4	.052429	.3461	0	0	0	0	0	0	0	0
m	24	0	7	156	11.5	88.6	6.65	4.1	155	1.1	4.5	2.24	2.08	46.4	79	0	5.6	.05451	.3777	0	0	0	0	0	0	0	0
f	25	0	7	130	12.3	88.1	7.2	4.24	224	1.1	5.1	2.21	2.13	43.1	90	0	6.6	.026353	.3983	0	0	0	0	0	0	0	0
m	25	0	7	145	12.2	93.4	4.81	2.36	292	1	5.4	2.16	2.13	41.1	71	0	8.3	.059334	.4619	0	0	0	0	0	0	0	0
f	26	0	7	131	13.9	89.4	8.53	4.03	254	1.1	5.3	2.43	2.35	43.2	59	0	2.2	.050028	.4411	0	0	1	0	0	0	0	0
f	26	0	7	151	12.6	90.7	6.18	4.47	322	1.2	4.8	2.36	2.26	44.2	60	0	5.1	.043066	.4206	0	0	0	0	0	0	0	0
f	26	0	7	113	11.9	94.8	6.74	4.04	247	1	4.1	2.25	2.31	37.6	80	8.3	1.6	.045648	.5588	0	0	0	0	0	0	0	0
m	26	0	7	171	12.7	83.5	8.94	5.54	246	1.1	5.2	2.34	2.3	41.7	66	15.8	3.9	.066263	.4253	0	0	0	0	0	0	0	0
m	26	0	7	170	11.9	84.7	7.08	2.96	226	1.1	8	2.24	2.09	46	111	4.9	2.8	.047308	.3806	0	0	0	0	0	0	0	0
f	27	0	7	129	12.8	82.3	8.72	5.11	270	1	7	2.24	2.21	41.2	62	0	2.2		.5545	0	0	0	0	0	0	0	0
f	27	0	7	153	13.2	84.6	15.35		390	1.1	5.3	2.38	2.4	39.1	56	10.8	3.8	.045515	.7085	0	0	0	0	0	0	1	0
f	27	1	7	131	13	91.9	5.71	2.78	216	1.1	5.5	2.2	2.22	39.3	73	0	23.9	.026372	.3892	0	0	0	0	0	0	0	0
f	27	0	7	133	12.1	94.8	4.6	2.56	248	1	5.4	2.2	2.16	41.6	56	0	3.2	.037264	.4591	0	0	0	0	0	0	0	0
f	28	0	7	136	12.4	89	9.52	5.99	328	1	6	2.26	2.12	45.6	77	0	22.5	.07017	.868	0	0	0	0	0	0	0	0
f	28	0	7	147	12.3	90.7	9.02	5.34	220	1.2	4.3	2.25	2.16	43.7	59	0	2.1	.043741	.6062	0	0	0	0	0	0	0	0
f	28	0	7	137	11.9	93.1	5.81	3.14	273	1.1	6	2.19	2.22	38.7	71	0	3.4	.038155	.6203	0	0	0	0	0	0	0	0
f	28	0	7	127	12.1	95.8	6.46	4.15	197	1	4.8	2.16	2.24	36.9	89	0	2.6	.051468	.4663	0	0	0	0	0	0	0	0
f	29	0	7	154	14	84.2	7.49	4.75	290	1	6.3	2.32	2.38	37.8	74	5.1	0	.041212	.5095	0	0	0	0	0	0	0	0
f	29	0	7	138	12.8	88.9	5.55	3.65	243	1	4.7	2.17	2.23	37.5	78	4.1	1.9	.038266	.3868	0	0	0	0	0	0	0	0
f	29	0	7	123	13	90.2	6.21	3.14	280	1.2	5.8	2.17	2.13	41.5	61	0	2.1	.061234	.4855	0	0	0	0	0	0	0	0
f	29	0	7	125	12.3	90.3	9.63	8.05	180	1.1	4.6	2.1	2.34	30.4	39	38	3.4	.050942	.921	0	0	0	0	0	0	0	0
f	29	0	7	164	12.5	90.9	6.4	4.11	256	1.1	5.4	2.44	2.26	47.4	59	0	3.4	.043856	.3202	0	0	0	0	0	0	0	0
f	29	0	7	150	11.9	94	10.79	7.05	289	1.2	5.2	2.27	2.16	44.4	81	0	7.2	.043	.5178	0	0	0	0	0	0	0	0
m	29	0	7	154	12.2	87.9	8.74	5.43	137	1.1	6.8	2.2	2.25	38.2	69	0	4		.7261	0	0	0	0	0	0	0	0
m	29	0	7	147	13.3	99.8	6.61	3.21	341	1	5.5	2.11	2.29	33	120	13.3	9.8	.028409	.7715	0	0	0	0	0	0	0	0
f	30	0	7	131	12.7	91.8	7.56	3.33	226	1.3	7.1	2.38	2.27	44.5	38	3.2	1.6	.071601	.3873	0	0	0	0	0	0	0	0
m	30	0	7	136	11.9	87.8	7.89	3.72	260	1	4.5	2.14	2.12	40.7	64	0	4.4	.068369	.3924	0	0	0	0	0	0	0	0
m	30	0	7	151	13.3	88.7	9.03	5.55	256	1	8.9	2.25	2.23	40.7	114	5.3	39.7	.040409	.3588	0	0	0	0	0	0	0	0
m	30	0	7	144	13.1	89.2	10.75	6.8	307	1.1	6.6	2.29	2.32	38.9	78	11.3	4.8	.049353	.4409	0	0	0	0	0	0	0	0
f	31	0	7	135	13.6	82.3	10.07	6.62	331	1	5.5	2.31	2.36	38.2	62	4.5	5.2	.079755	.6288	0	0	0	0	0	0	0	0
f	31	0	7	99	13.8	82.4	7.77	5.79	250	1	8.1	2.07	2.19	35.4	418	12.7	189	.529272	2085	0	0	1	1	0	0	0	1
m	31	0	7	130	11.6	89.4	11.57	9.56	193	1.1	9.5	2.36	2.39	39	113	0	61.1	.113035	.6202	0	0	0	0	0	0	0	0
f	32	0	7	118	14.6	82.8	7.08	6.23	249	1.2	6.7	2.19	2.26	37.3	70	0	3.1	.029972	.2849	0	0	0	0	0	0	0	0
f	32	0	7	133	12.1	87.3	5.65	2.94	136	2.8	4.9	2.22	2.12	43.9	74	3.4	5.2		.5834	0	0	0	0	0	1	0	0
f	32	0	7	145	11.9	88.1	7.7	5.44	313	1	6.1	2.23	2.11	44.8	71	0	3.9	.039097	.4354	0	0	0	0	0	0	0	0
m	32	0	7	145	13	79.9	9.66	6.62	314	1	4.2	2.18	2.07	44.4	80	0	2.8	.050199	.3675	0	0	0	0	0	0	0	0
m	32	0	7	152	12.3	82.3	13.9	10.8	332	1.1	5	2.18	2.08	44	92	4.3	5.6	.049687	.5419	0	0	0	0	0	0	0	0
m	32	0	7	157	11.7	82.9	9.04	7.36	186	1.2	6.8	2.3	2.25	41.9	95	0	99	.059003	.3928	0	0	0	0	0	0	0	0
f	33	0	7	137	11.5	84.2	13.75	11.85	180	1.1	6.4	2.1	2.09	40.3	62	0	169	.032639	.4427	0	0	0	0	0	0	0	0
f	33	0	7	141	12.5	85.6	6.43	2.88	306	1	5.4	2.28	2.17	44.5	66	0	2.2	.070907	.5249	0	0	0	0	0	0	0	0
f	33	0	7	142	11.7	87	7.83	4.41	299	1.1	5.5	2.29	2.27	41	63	11.4	4.7	.049139	.5385	0	0	0	0	0	0	0	0
f	33	0	7	139	12	88.5	9.8	7.06	241	1.1	5.2	2.31	2.25	42.3	74	0	4.6	.059044	.5776	0	0	0	0	0	0	0	0
f	33	0	7	141	12.3	88.7	9.25	8.09	204	1.1	5.5	2.07	2.14	37.3	81	4.4	15.1	.092125	.6852	0	0	0	0	0	0	0	0
f	33	0	7	135	14.1	88.9	10.8	7.92	297	1.2	18.2	2.06	2.14	36.8	108	8.7	584	.062917	.739	0	0	0	0	0	0	0	0
m	33	0	7	146	12.4	85.5	5.64	3.56	241	1.1	5.5	2.21	2.14	42.8	78	0	8.2	.183957	.462	0	0	0	0	0	0	0	0
m	33	0	7	127	11.5	90.4	5.82	2.82	285	1.1	5.9	2.42	2.4	40.7	44	0	27		.5437	0	0	0	0	0	0	0	0
	3334976	0	7	128	11.9	92.2	10.94	9.8	279	1	7.6	2.45	2.34	44.5	48	5.8	44.2	.049602	.687	0	0	0	0	0	0	0	0
f	34	0	7	141	12.1	92	10.39	6.43	262	1.1	5.1	2.14	2.15	39.7	59	0	2.3	.053396	.5098	0	0	0	0	0	0	0	0
f	34	0	7	150	12.4	93.4	7.87	3.53	260	1	6.1	2.25	2.25	40	56	0	3.4	.049875	.4917	0	0	0	0	0	0	0	0
f	34	0	7	131	12.3	94.2	8.32	5.1	179	1.1	5.4	2.21	2.32	35.6	72	0	11.1	.053995	.44	0	0	0	0	0	0	0	0
f	35	0	7	132	12	92.7	5.93	2.66	211	1	5.3	2.17	2.2	38.7	68	3.4	14	.035714	.7437	0	0	0	0	0	0	0	0
m	35	0	7	162	12.2	87	6.73	3.98	307	1	8.2	2.29	2.16	45.3	92	0	26.8	.032115	.6101	0	0	0	0	0	0	0	0
f	36	0	7	107	16.7	76.7	6.31	3.04	408	1.1	4.7	2.2	2.17	41.1	63	0	1.8	.07552	.4453	0	0	0	0	0	0	0	0
f	36	0	7	142	13.2	88.7	10.56	7.68	203	1	5.1	2.12	2.03	43.7	67	0	21.3	.047521	.5291	0	0	0	0	0	0	0	0
f	36	0	7	137	12.5	92	6.35	4.39	192	1.1	5.4	2.32	2.39	37.3	61	6	4.2	.027743	.4672	0	0	0	0	0	0	1	0
m	36	0	7	145	13.5	85.3	9.13	5.28	285	1	5	2.31	2.21	43.9	77	4.1	6.1	.055303	.419	0	0	0	0	0	0	0	0
f	37	0	7	140	14.2	90.1	9.61	4.77	188	1	5.2	2.22	2.4	32.9	70	0	3.7	.051055	.8254	0	0	0	0	0	0	1	0
f	38	0	7	139	13.1	85.7	9.11	6.32	352	1.1	5.1	2.31	2.26	42	61	0	5.5	.041399	.5725	0	0	0	0	0	0	0	0
f	38	0	7	145	12.8	86.6	7.92	5.47	389	1	5.8	2.31	2.28	41.4	84	3.3	2.4	.049811	.6356	0	0	0	0	0	0	0	0
m	38	0	7	161	12	84.9	7.07	3.41	259	1.1	6.3	2.19	2.11	43.4	84	0	81.8	.101901	.4206	0	0	0	0	0	0	0	0
m	38	0	7	152	12.4	89.4	10.07	6.24	307	1.1	4.8	2.31	2.25	42.3	86	0	2.3	.070143	.4211	0	0	0	0	0	0	0	0
m	38	0	7	159	12.1	94.7	6.66	4.5	162	1	5.1	2.43	2.31	44.8	69	0	15.8	.117438	.367	0	0	0	0	0	0	0	0
m	39	0	7	152	13.2	81.2	12.65	10.58	242	1	6.8	2.19	2.22	38.9	98	6.6	35.7	.059832	.8029	0	0	0	1	0	0	0	0
m	39	0	7	140	15.2	91.2	9.97	8.6	191	1	4.7	2.09	2.19	36.1	92	0	53.6	.044808	.7066	0	0	0	0	0	0	0	0
m	39	0	7	148	13.1	95.3	12.79	10.64	283	1	5.9	2.2	2.29	36.4	106	0	91.5	.071386	.6225	0	0	0	0	0	0	0	0
m	39	0	7	166	12.8	95.7	7.12	2.88	268	1.1	5.9	2.21	2.11	44.1	67	0	3.5	.111812	.5923	0	0	0	1	0	0	0	0
f	40	0	7	147	12.5	83.3	14.95	8.72	406	1	6.3	2.23	2.31	36.7	86	19.5	8.5	.059018	.7684	0	0	0	0	0	0	0	0
m	40	0	7	142	13.1	82.4	5.46		70	1.2	4.8	2.23	2.26	38.7	74	7.8	3.7		.7048	0	0	0	0	0	0	0	0
m	40	0	7	144	11.9	94.5	6.12	4.35	237	1	8.5	2.16	2.14	40.9	86	0	188	.049569	.3967	0	0	0	0	0	0	0	0
m	40	0	7	168	11.9	95.6	11.27	8.54	194	1.1	6.8	2.12	2.11	40.3	103	4.3	5.3	.022004	.6513	0	0	0	0	0	0	0	0
f	41	0	7	90	16.3	68.3	5.26		176	1	6.3	2.12	2.25	35	58	0	3.4	.058272	.5195	0	0	0	0	0	0	0	0
f	41	0	7	144	12.2	97.1	8.21	5.65	164	1.1	6.5	2.24	2.22	40.9	64	0	3.9	.035135	.7825	0	0	0	0	0	0	0	0
m	41	0	7	155	13.3	88.7	9.01	4.11	234	1	5.2	2.17	2.1	42.7	63	0	5.8	.044735	.4982	0	0	0	1	0	0	0	0
m	41	0	7	156	12.3	89.7	11.4	8.14	300	1.1	5.7	2.27	2.16	44.4	83	0	10.6	.040312	.4813	0	0	0	0	0	0	0	0
m	42	0	7	152	12.4	87.5	6.74	4.91	385	1.1	5.7	2.28	2.11	46.9	92	0	3.9	.057676	.3646	0	0	0	0	0	0	0	0
m	42	0	7	135	11.5	89.9	6.35	4.98	214	1	7.3	2.2	2.32	35.2	78	15.6	3.3	.094818	.6209	0	0	0	0	0	1	0	0
f	43	0	7	147	11.4	91.2	7.19	4.87	234	1	14	2.3	2.22	43.2	76	0	5.9	.057573	.5358	0	0	1	1	0	0	0	0
m	43	0	7	145	12.3	81.4	9.59	4.5	255	1	7.7	2.33	2.29	41.7	92	0	98.6	.06899	.5369	0	0	0	0	0	0	0	0
m	43	0	7	167	12.5	81.9	6.92	4.69	204	1.1	5.7	2.26	2.15	44.3	78	0	5.3	.049964	.3865	0	0	0	0	0	0	0	0
m	43	0	7	169	12.6	86.6	7.65	4.02	284	1	4.8	2.3	2.21	43.7	83	0	5.7	.093513	.5335	0	0	0	0	0	0	0	0
m	43	0	7	146	13.4	89.5	16.62	13.3	240	1.2	6.7	2.23	2.04	47.7	85	0	503	.065757	.5962	0	0	0	0	0	0	0	0
m	43	0	7	144	12.5	90.6	8.16	5.96	279	1	8.1	2.33	2.2	45.3	83	0	1.5	.046081	.4584	0	0	0	0	0	0	0	0
m	43	0	7	154	12.1	104	17.55	15.48	223	1	6.7	2.16	2.2	38.4	86	5.2	153	.057565	.7362	0	0	0	0	0	0	0	0
f	44	0	7	127	13	89.1	23.17	1.75	289	1	7.9	2.23	2.28	38.1	69	0	3.4	.035077	.6679	0	0	0	0	0	0	0	0
f	44	0	7	134	11.8	90.2	6.54	3.58	280	1.1	5.1	2.32	2.28	41.7	63	0	1.9	.074193	.5564	0	0	0	0	0	0	0	0
f	44	0	7	138	12.9	91.7	8.27	6.36	174	1.1	5.5	2.13	2.04	43.7	53	0	1.8	.053943	.3735	0	0	0	0	0	0	0	0
f	44	0	7	141	14.1	104	11.54	7.99	381	1.1	6	2.15	2.21	37.6	68	0	3.4	.042638	1062	0	0	0	0	0	0	1	0
m	44	0	7	154	12.7	83.5	6.05	2.75	230	1	4.9	2.16	2.15	40.3	74	6.3	3.1	.078217	.4551	0	0	0	0	0	0	0	0
m	44	0	7	145	12.3	85.7	8.9	6.59	214	2.3	5.8	2.11	2.05	42.3	93	0	1.6	.042383	.6542	0	0	0	0	0	0	0	0
m	44	0	7	167	11.9	86.4	8.88	6.13	255	1	8.2	2.32	2.22	44.1	75	0	20.3	.043762	.4707	0	0	0	1	0	0	0	0
m	44	0	7	159	12.8	87.6	14.04	9.24	283	1	5	2.35	2.26	43.6	115	3.2	14.3	.065629	.6842	0	0	0	0	0	0	0	1
f	45	0	7	150	12.7	86.4	8.31	4.84	183	1	4.9	2.29	2.3	39.6	54	11.5	3.8	.046791	.5633	0	0	0	0	0	0	0	0
f	45	0	7	141	12.1	87.8	9.29	4.88	290	1.1	6	2.03	2.13	36.1	50	0	1.5	.035792	.3226	0	0	0	0	0	0	0	0
m	45	0	7	155	12.7	90.9	5.38	4.37	198	1.1	6	2.31	2.25	42.3	100	5.8	5.9	.28764	.8943	0	0	0	0	0	0	0	0
f	46	0	7	138	13.1	87.9	8.94	6.65	352	1	6.9	2.26	2.33	37.3	93	3.4	18.4	.042013	.6465	0	0	0	0	0	0	0	0
m	46	0	7	154	13.5	93.1	6.75	5.81	168	1.1	6.3	2.18	2.29	35.8	93	37.2	25.9	.297717	.8547	0	0	0	0	0	0	0	0
	4631348	0		144	13.8	94.4	11.88	9.09	378	1.1	8.1	1.88	2.39	19.7	218	9	89.5	.336163	2951	0	0	0	0	0	0	1	0
f	47	0	7	130	13.9	87.3	9.34	3.9	256	1	6.4	2.13	2.11	40.9	56	0	69.8	.048991	.5273	0	0	0	0	0	0	0	0
f	47	0	7	160	11.5	92.6	7.15	5.13	256	1.1	5.1	2.31	2.26	41.9	98	0	4.2	.054551	.55	0	0	0	0	0	0	0	0
f	47	0	7	121	13.8	94.6	9.04	6.04	288	1	7.4	2.18	2.39	31.6	75	0	1.8	.070075	.8704	0	0	0	0	0	0	0	0
f	47	0	7	124	13.3	95.9	10.9	7.51	281	1	6	2.2	2.37	33.2	67	0	4.3	.022072	.5156	0	0	0	0	0	0	0	0
f	48	0	7	135	12.5	88.8	13.24		354	1.1	4.6	2.23	2.4	33.2	51	24.9	3.5	.044006	.752	0	0	0	0	0	0	1	0
f	48	0	7	141	13.2	97.6	5.96	4.69	251	1	5.3	2.33	2.41	36.8	97	16.7	8.7	.060282	.9736	0	0	0	1	0	0	0	0
m	48	0	7	127	14	79.6	5.47	2.12	318	1.1	6.4	2.11	2.09	40.9	64	0	1.8	.09053	.5368	0	0	1	1	1	0	0	0
m	48	0	7	152	12.3	86.1	6.58	3.74	184	1	5.9	2.07	2.1	38.8	87	0	175	.077466	.5565	0	0	0	0	0	0	0	0
m	48	0	7	158	12.5	89.6	6.41	3.8	250	1.1	6.3	2.19	2.08	44.5	105	0	4.1	.086444	.5417	0	0	0	0	0	0	1	0
m	48	0	7	114	12.3	97.2	5.45	2.87	145	1.2	4.8	2.07	2.35	29	141	12.1	25	.075012	1331	0	0	0	1	0	1	0	0
m	48	0	7	114	12.9	101	5.94	3.64	145	1.3	5.7	2.14	2.46	27.2	163	12.3	49.3	.080187	1967	0	0	0	1	0	1	0	0
f	49	0	7	121	13.3	82.8	6.99	5.15	194	1	4.6	2.21	2.19	40.8	67	0	4.7	.103083	.6834	0	0	0	0	0	0	0	0
f	49	0	7	143	12.7	88.1	5.36	2.82	337	1	5.3	2	2.12	35.3	53	4.1	7.9	.057083	.5253	0	0	0	0	0	0	0	0
f	49	0	7	142	12.9	97.7	7.67	4.19	266	1	4.8	2.27	2.34	37.2	86	8.8	2.4	.070903	.9931	0	0	0	1	0	0	0	0
m	49	0	7	162	12.3	85.8	7.67	3.41	219	1	4.9	2.18	2.17	40.3	86	0	99.3	.071955	.4775	0	0	0	0	0	0	0	0
m	49	0	7	150	13	88	14.34	9.84	284	1	4.6	2.25	2.22	41.4	63	35.5	3.2	.098154	.4307	0	0	0	0	0	0	0	0
m	49	0	7	120	12	88.3	5.3	2.93	238	1.1	7.2	2.08	2.12	38.6	71	12	1	.055178	.5281	0	0	0	0	0	0	0	0
m	49	0	7	126	12.6	89.3	5.41	3.04	217	1.1	5.6	2.16	2.18	39.3	64	3.4	1.2	.057526	.5372	0	0	0	0	0	0	0	0
m	49	0	7	124	12.5	89.3	7.84	4.62	233	1	5.5	2.14	2.12	40.7	76	0	2.9	.058036	.6054	0	0	0	0	0	0	0	0
f	50	0	7	118	16.7	83.6	7.7	4.31	299	1	5.9	2.11	2.24	34.7	54	0	4.7	.037582	.7319	0	0	0	1	0	0	0	0
f	50	0	7	138	12.3	88.5	8.61	4.69	253	1	5.2	2.22	2.25	38.9	65	6.5	5.1	.043055	.6007	0	0	0	0	0	0	0	0
f	50	0	7	128	12.1	90.2	3.46	1.34	189	1	4.9	2.3	2.23	42.8	72	0	2.3	.059099	.4105	0	0	0	0	0	0	0	0
f	50	0	7	149	13.8	90.9	5.71	3.04	216	1	5.1	2.37	2.25	44.9	66	0	1.6	.045441	.6253	0	0	0	0	0	0	0	0
m	50	0	7	154	13.6	82.3	9.98	4.62	192	1	6	2.09	2.12	38.8	61	5.1	42.6	.029049	.3946	0	0	0	0	0	1	0	0
		0	7	165	11.1	94.2	8.3	4.96	283	1	6.7	2.17	2.15	41	94	0	9.1	.068154	.6128	0	0	0	0	0	1	0	0
f	51	0	7	115	16.6	88.2	10.55	8.42	203	1	5.9	2.12	2.28	33.5	69	14.9	4.4	.094594	.6824	0	0	1	0	0	0	0	0
f	51	0	7	144	13.6	90.9	13.4		378	1.1	8.7	2.33	2.39	37.6	105	6.6	101	.039504	.8338	0	0	0	1	0	0	0	0
f	51	0	7	127	16.3	91	14.12	11.45	228	1	2	2.19	2.2	39.7	81	95.1	2.6	.053877	.7235	0	0	1	0	0	0	0	0
m	51	0	7	147	14.3	83.8	8.79	5.75	281	1.1	6.2	2.25	2.37	35.2	72	12.4	4.1	.079773	.5703	0	0	0	1	0	1	0	0
m	51	0	7	149	12.3	86.5	8.94	4.31	217	1	5.5	2.11	2.15	38.6	78	0	4.8	.069551	.6149	0	0	0	0	0	0	0	0
m	51	0	7	131	12.1	87	14.6	9.13	432	1	6.8	2.19	2.31	35.3	82	5.4	4	.04608	.5137	0	0	0	0	1	0	0	0
m	51	0	7	154	13.1	90.6	9.25	5.55	311	1	6.2	2.39	2.26	45.4	75	0	5	.053345	.5131	0	0	0	0	0	0	0	0
f	52	0	7	150	12.5	88.1	5.2	4.05	190	1	7.2	2.27	2.13	45.6	57	0	3.1	.039375	.5603	0	0	0	0	0	0	0	0
f	52	0	7	149	12	91.3	10.8	6.07	303	1	5.7	2.47	2.45	40.9	61	0	2.5	.057804	.5484	0	0	0	0	0	0	0	0
f	52	0	7	157	13.4	95.5	7.1	3.94		1	6.1	2.27	2.41	34.6	32	4.2	5.9	.069084	.7872	0	0	0	1	0	0	0	0
m	52	0	7	149	13	85.7	5.5	3.2	174	1	6.9	2.31	2.24	43	57	0	2	.06782	.6072	0	0	1	0	0	0	0	0
f	53	0	7	148	13.2	83	9.08	6.42	237	1	6.5	2.26	2.3	38.5	59	0	31.3	.057563	.6632	0	0	0	0	0	0	0	0
f	53	0	7	134	13.3	84.3	8.56	4.87	293	1.1	4.1	2.21	2.23	39.2		0	0	.035702	.4941	0	0	0	0	0	0	0	0
f	53	0	7	162	12.8	84.4	9.69	5.45	263	1.1	6.2	2.26	2.24	40.7	71	4.2	5	.042439	.6719	0	0	0	0	0	0	0	0
f	53	0	7	138	12.7	91.9	8.04	3.6	369	1	4.3	2.12	2.16	38.3	98	5.5	12.8	.063775	.5775	0	0	0	0	0	0	0	0
f	53	0	7	166	13.8	96.3	6.09	3.31	189	1.1	3.5	2.17	2.12	42	84	0	2.3	.100936	.7031	0	0	0	0	0	0	0	0
m	53	0	7	142	13.3	85.3	9.33	6.31	304	1.1	6.8	2.17	2.33	33.7	100	27	116	.064719	.7054	0	0	0	0	0	0	1	0
m	53	0	7	156	13.1	89.7	5.76	3.31	141	1	8.9	2.19	2.17	41	104	0	56.4	.183688	.5644	0	0	1	1	0	0	0	0
m	53	0	7	166	13	93.7	10.86	7.38	205	1	5.7	2.18	2.23	37.9	99	0	8.5	.058199	.7234	0	0	0	1	0	0	0	0
f	54	0	7	164	12.9	88.8	11.18	6.16	250	1.1	5.6	2.16	2.2	38.3	74	0	11.8	.081904	.6231	0	0	0	0	0	0	0	0
m	54	0	7	142	12.1	89.9	5.29	2.19	164	1	6.8	2.19	2.17	40.7	87	0	93.1	.042985	.373	0	0	0	1	0	0	0	0
m	54	0	7	164	12.4	90	7.39	4.43	290	1	5.2	2.26	2.2	42.6	82	0	5.2	.083293	.5587	0	0	0	0	0	0	0	0
m	54	0	7	160	11.6	94.8	6.7	4.48	216	1	7.2	2.32	2.24	43.2	77	0	6.2	.131597	.4779	0	0	1	1	0	0	0	0
f	55	0	7	114	19.5	87.8	5.51		99	1.1	10.6	2.26	2.24	40.9	62	3.5	189	.077676	.8251	0	0	0	0	0	0	0	0
f	55	0	7	127	12.7	87.9	6.76	3.84	228	1	4.8	2.3	2.27	41.3	59	0	12.5	.045675	.6686	0	0	0	0	0	0	0	0
f	55	0	7	146	15.9	92	5.04	2.57	241	1	4.4	2.24	2.21	41.1	69	0	1.5	.094142	.672	0	0	0	0	0	0	0	0
f	55	0	7	159	12.4	97.3	17.08	14.4	306	1	10.4	2.28	2.17	44.4	102	0	173	.079655	.4509	0	0	0	0	0	0	1	0
m	55	0	7	157	13.3	81.4	5.73	3.63	278	1	5.2	2.32	2.25	42.8	64	3.3	5.3	.039612	.3849	0	0	0	0	0	0	0	0
m	55	0	7	149	13.9	88	9.12	5.15	300	1.1	5	2.11	2.19	36.7	75	0	2.9	.037987	.5612	0	0	0	0	0	0	0	0
f	56	0	7	153	12	85.3	6.15	4.44	231	1.1	9.7	2.22	2.26	38.6	83	5.9	2.5	.06321	.5988	0	0	1	1	0	0	0	0
f	56	0	7	157	11.7	90.9	4.6	2.87	187	1	9.8	2.32	2.26	42.3	64	0	9.4	.054048	.5707	0	0	1	0	0	0	0	0
f	56	0	7	152	13.1	91.4	3.42		225	1.1	6.3	2.19	2.16	41.1	80	4.6	1.7	.156579	.6205	0	0	0	0	0	0	0	0
f	56	0	7	162	13.2	93	10.22	6.36	299	1	6.1	2.38	2.34	41.6	68	4.8	6.1	.057267	.8926	0	0	0	0	0	0	0	0
f	56	0	7	136	11	97.4	5.57	3.73	284	1	5.8	2.15	2.03	44.8	37	0	2.6	.051817	.3304	0	0	0	0	0	0	0	0
m	56	0	7	138	13.9	83.5	10.14	7.24	287	1	7.7	2.52	2.54	39.4	148	6.6	112	.0653	.8479	0	0	1	1	0	0	1	1
m	56	0	7	145	14.1	89.8	8.11		276	1	8.7	2.1	2.13	39	79	0	21.1	.063953	.5662	0	0	0	0	0	0	0	0
m	56	0	7	167	13.1	95	10.81		325	1	8.1	2.42	2.34	43.2	73	8.7	7.6	.091545	.732	0	0	0	0	0	0	0	0
f	57	0	7	135	12.6	87.1	9.2	6.86	229	1.1	6	2.22	2.28	37.8	68	8.5	1.8	.069093	.5043	0	0	0	0	0	0	0	0
m	57	0	7	125	13.5	84.9	21.05		400	1.1	4.9	2.26	2.32	37.8	60	33.5	7.6	.127224	.3901	0	0	0	0	0	0	0	0
m	57	0	7	150	12.3	87.4	3.58	2.08	124	1.1	5.9	2.14	2.15	39.6	87	0	12.3	.06451	.8424	0	0	0	0	0	0	0	0
	5772758	0		141	13.8	93.8	7.7	5.15	255	1.1	14.7	2.25	2.32	37.2	57	0	3.5	.196697	.6887	0	0	1	1	0	0	1	0
f	58	0	7	155	12.8	85.8	6.36	3.12	282	1	16.2	2.3	2.24	42.5	68	0	1.1	.066716	.4742	0	0	1	0	0	0	0	0
f	58	0	7	120	14.1	98.1	9.56	6.92	260	1.1	4.2	2.26	2.35	36.6	77	8	5.3	.083618	.9463	0	0	0	0	1	0	0	0
m	58	0	7	91	13.8	87.2	10.8	8.26	191	1.1	7.5	2.26	2.45	32.4	418	147	122	.41498	2546	0	0	1	0	0	0	0	1
m	58	0	7	156	13	88.3	10.83		294	1.3	6.1	2.2	2.23	38.8	58	8.8	7.9	.066278	.5459	0	0	0	0	0	0	0	0
m	58	0	7	130	12.9	90.4	9.49	7.24	247	1	5.4	2.15	2.23	37	87	0	23.3	.060478	.5039	0	0	0	0	0	0	0	0
m	58	0	7	140	12.3	92.1	6.8	3.73	316	1	6	2.15	2.13	40.8	74	0	5	.071033	.6247	0	0	0	0	0	0	0	0
m	58	0	7	117	13.7	97.1	4.79	3.46	163	1	6.8	2.31	2.25	42.4	82	4.2	53.4	.071259	.7576	0	0	0	0	0	0	0	0
f	59	0	7	129	11.7	81.7	5.82	3.55	230	1.1	4.7	2.31	2.24	42.7	64	0	1.9	.023882	.3882	0	0	0	0	0	0	0	0
f	59	0		126	13.1	86.5	13.53	10.09	483	1.1	4.6	2.25	2.29	38.5	61	14.6	12.3	.059328	.9077	0	0	0	0	0	0	1	0
m	59	0	7	160	13.4	84.5	10.39	8.7	277	1.2	6.3	2.25	2.19	42.4	76	0	3.1	.08306	.5729	0	0	0	0	0	0	0	0
m	59	0	7	150	12.6	92.4	9.8	6.21	241	1	7.2	2.38	2.31	42.8	94	0	7.5	.088638	.6379	0	0	0	0	0	0	0	0
m	59	0	7	151	13.2	92.6	11.07	7.64	279	1.1	6.4	2.32	2.25	42.9	78	0	199	.073824	.5154	0	0	0	0	1	0	0	0
m	59	0	7	147	13.2	92.7	6.42	4.36	113	1.1	9.1	2.17	2.18	39.7	98	0	5	.083836	.5591	0	0	0	1	0	0	0	0
		0	7	149	13.3	86.7	6.82	3.99	296	1.2	7	2.21	2.12	43.5	137	0	5.6	.056724	.6671	0	0	0	1	0	0	1	0
f	60	0	7	150	13.4	80.2	11.78	7.65	255	1	5	2.2	2.28	36.9	79	12.1	3.6		.7787	0	0	0	0	0	0	0	0
f	60	0	7	139	13.1	91	4.58	2.89	144	1	4.4	2.29	2.23	42.6	54	0	2.4	.043495	.5026	0	0	0	0	0	0	1	0
m	60	0	7	142	12.6	92.7	9.65	7.36	200	1.1	6.7	2.22	2.2	40.8	80	0	159	.051529	.5884	0	0	0	1	0	0	0	0
m	61	0	7	137	13.4	85.7	8.71	5.57	319	1.1	5.7	2.14	2.23	36.3	86	30.6	11.2	.087247	.8441	0	0	0	1	0	0	0	0
m	61	0	7	161	12.8	90.6	7.51	3.94	246	1	4.8	2.3	2.23	42.9	74	0	3.8	.059286	.4928	0	0	0	0	0	0	0	0
m	61	0	7	159	12.6	91	9.74	8.27	291	1.1	6.7	2.39	2.27	44.7	91	0	9.6	.082389	.765	0	0	0	1	0	0	0	0
m	61	0	7	143	13.2	91.8	9.46	6.67	265	1	5.1	2.17	2.23	37.8	105	24	8.2	.067065	.7161	0	0	0	0	1	1	0	0
f	62	0	7	137	12.8	85.9	8.88		223	1.1	5.6	2.3	2.28	40.7	82	6.5	4.8	.167979	.8256	0	0	0	0	0	0	0	0
f	62	0	7	139	12.5	92.3	5.38	2.15	195	1	4.9	2.17	2.21	38.4	59	0	4.5	.055482	.6807	0	0	0	1	0	0	0	0
m	62	0	7	161	13.4	89.7	8.62	4.93	199	1	5.1	2.21	2.24	38.9	68	0	19.4	.050653	.5849	0	0	0	0	0	0	1	0
f	63	0		143	13.1	93.8	9.37	8.34	224	1	7.3	2.3	2.29	40.6	94	3.3	20.9	.066738	.6806	0	0	0	0	0	0	1	0
m	63	0	7	150	12.8	91.3	10.29	7.17	258	1	5.7	2.24	2.25	39.8	83	9.3	14.7	.121928	.6385	0	0	0	1	0	0	0	0
m	64	0	7	162	11.3	93.9	7.07	4.4	229	1	5.4	2.3	2.21	43.7	83	0	11.4	.060672	.6243	0	0	0	0	0	0	0	0
m	64	0	7	163	13.3	95.3	7.34	5.79	300	1.1	6.6	2.34	2.41	37.1	68	10.4	18.8	.050167	.4785	0	0	0	0	0	1	0	0
f	65	0	7	131	13.9	83.1	8.04	5.19	273	1.2	5.7	2.29	2.28	40.6	66	5.1	1.7	.052341	.618	0	0	0	0	0	0	0	0
f	65	0	7	119	13.9	83.9	5.67	3.9	250	1.1	5.9	2.31	2.38	37.1	52	7.3	3.7	.052684	.5368	0	0	0	0	0	0	1	0
f	65	0	7	137	13.3	83.9	8.08	6.26	358	1	6.1	2.22	2.24	39.4	73	5.3	4.2	.064214	.6681	0	0	0	1	0	0	0	0
f	65	0	7	154	13.7	91.3	4.11	2.87	271	1	5.5	2.24	2.14	43.9	69	0	11.6	.044766	.5676	0	0	0	0	0	0	0	0
f	65	0	7	148	15.3	93	5.92	3.36	252	1.1	5.9	2.12	2.18	37.5	83	0	5.3	.050415	1203	0	0	1	1	0	0	0	0
m	65	0	7	127	15.4	82.6	7.36	6.06	258	3.8	6.5	1.99	2.16	33.2	133	61.8	62.2	.177021	1151	0	1	0	1	0	0	0	1
m	65	0	7	150	14.7	83	9.06	5.29	274	3	5.5	2.17	2.16	40.4	76	5.2	27.1	.088343	.8498	0	0	0	0	0	0	0	0
m	65	0	7	158	12.6	85.3	8.07	5.59	262	1.1	5.7	2.32	2.24	43.4	93	0	16.3	.076796	.6709	0	0	0	0	0	0	0	0
m	65	0	7	133	12.7	86.7	4.34	2.38	141	1	10	2.21	2.2	40.4	83	0	6.2	.067443	.5939	0	1	1	1	0	0	0	0
m	65	0	7	98	13.3	89.4	7.06	5.59	511	1.2	6	2.11	2.34	31	83	5.9	3.7	.06744	.6936	0	0	0	1	0	0	0	0
		0		81	14.1	85.4	13.01	9.84	351	1.3	3	2.09	2.3	31.5	190	313	9	.54705	3553	0	0	1	1	0	0	0	1
f	66	0	7	118	13.8	88.9	6.9	3.24	274	1.1	6.7	2.29	2.33	38.5	80	10.4	87.8	.066527	.6829	0	0	0	1	0	0	0	0
m	66	0	7	148	12.3	86.6	6.51	3.98	252	1	5.9	2.14	2.13	40.5	94	0	3.8	.068946	.515	0	0	0	0	1	0	0	0
m	66	0	7	158	13.2	89.6	8.14	4.92	286	1	11	2.21	2.32	35.6	89	9.9	45	.062971	.8512	0	0	1	1	0	0	0	0
m	66	0	7	154	13.9	89.8	8.11	4.31	157	1.1	5.6	2.29	2.23	42.6	101	3.3	4.9	.119493	.6275	0	0	0	0	0	0	0	0
m	66	0	7							1.1	5.5	2.22	2.18	41.6	115	17	9.5	.155541	1101	0	0	0	0	0	0	1	0
m	66	0	7	125	13.8	95.1	2.73	1.58	137	1.1	6.2	2.17	2.23	37.6	155	0	5.4	.128414	.9678	0	0	0	0	0	0	1	0
m	66	0	7	141	13.9	96	3.72	2.25	133	1.1	5.4	2.16	2.16	40	109	21	8.6	.10398	.9959	0	0	0	0	0	0	1	0
f	67	0	7	165	13.2	103	8.61	7.58	257	1	5.4	2.28	2.23	42.1	52	5.7	14.5	.080185	.5576	0	0	0	0	0	0	1	0
m	67	0	7	155	13	86.3	10.07	7.42	536	1.1	6.5	2.2	2.12	43.1	71	0	3.1	.072992	.64	0	0	0	0	0	0	0	0
m	67	0	7							1	10.3	2.08	2.15	37.4	68	0	53.9	.024373	.6708	0	0	0	1	0	0	0	0
f	68	0	7	126	13.8	86.1	8.25	6.87	140	1	4.9	2.06	2.24	32.9	52	23.5	2.6	.086284	.7863	0	0	0	1	0	0	0	0
f	68	0	7	141	13.3	87	7.05	3.64	205	1	6.3	2.31	2.32	39.5	75	0	1.8	.050008	.637	0	0	0	1	0	1	0	0
f	68	0	7	166	13.1	88	6.82	4.17	235	1	6.4	2.27	2.27	40	63	3	2	.075043	.7454	0	0	0	0	0	0	0	0
f	68	0	7	163	12.6	89.4	9.33	6.97	233	1.2	7.9	2.13	2.21	36.9	74	5.1	94.2	.079132	.8994	0	0	0	0	0	1	0	0
f	68	0	7	130	12.1	97.4	8.31	6.47	310	1	8.5	2.23	2.37	34.6	102	0	158	.044638	.8815	0	0	0	0	0	0	0	0
m	68	0	7	117	14.4	88.2	7.82		84	2.1	5.1	1.89	2.21	27.4	96	4.3	57.9	.130576	1125	0	0	0	1	0	1	0	0
m	68	0	7	140	12.2	92.2	7.84	5.15	311	1.2	6.5	2.19	2.27	36.8	78	46.6	3.9	.064252	.6166	0	0	0	1	1	0	0	0
m	68	0	7	165	13.5	94.6	8.8	6	183	4	5.5	2.06	2.08	39.2	87	0	222	.114555	.7498	0	0	0	1	0	1	0	0
		0	7	135	11.6	92.7	9.11	6.07	265	1	6.2	2.2	2.39	32.4	80	0	5.9	.070843	1.21	0	0	0	1	0	0	0	0
f	69	0	7	110	15.9	86.2	12.15	8.75	479	1.1	6.8	2.61	2.71	36.2	64	12	2.1	.05336	.6694	0	0	0	1	0	0	0	0
f	69	0	7	138	12.5	92.3	5.02	3.36	190	1	7.4	2.23	2.3	37.2	66	0	2.1	.051811	.4104	0	0	0	0	0	0	0	0
f	69	0	7	117	13.4	95.9	6.71	5.32	248	1.1	6.2	2.14	2.31	33.2	66	26.7	24	.070639	.9461	1	0	0	1	0	0	1	0
m	69	0	7	165	14.7	76.7	6.08	3.63	204	1	9.3	2.24	2.21	41.1	83	8	1.3	.060926	.6919	0	0	0	1	0	0	0	0
m	69	0	7	181	14.6	83.7	14.47	12.29	687	1.1	6.1	2.2	2.19	40.5	102	5.9	10.2	.076405	.6073	0	0	0	1	0	0	0	0
m	69	0	7	154	14.1	85.9	7.17	5.28	500	2.1	7.1	2.12	2.05	42.7	92	3.9	13.3	.067529	.4626	0	0	0	1	0	0	0	0
m	69	0	7	142	13.2	87.3	6.97	5.72	220	1.1	8.7	2.15	2.1	41.9	101	0	138	.084185	1.03	0	0	1	1	0	1	0	0
m	69	0	7	138	11.5	91.1	8.31	6.64	204	1	8.7	2.18	2.17	40.3	95	0	18.2	.1927	.7601	0	0	0	0	0	0	1	0
m	69	0	7	158	13	93	15.33		242	1	6	2.15	2.2	37.9	116	0	18.2	.105546	1206	0	0	0	1	0	0	0	0
m	69	0	7	160	12.8	93.2	7.06	4.09	221	1	5.3	2.34	2.31	41.4	95	0	6.7	.068149	.8453	0	0	0	0	0	0	0	0
	691143	0	7	134	14.2	88.9	9.14	5.69	299	1	13.4	2.11	2.26	34.2	85	10.9	26.9	.087693	1106	0	0	1	1	1	0	0	0
	6917728	0	7	94	17.2	103	7.61		379	1.1	6.5	2.2	2.36	33.7	120	13.3	54.8	.08266	1733	0	0	1	1	0	0	0	1
f	70	0		110	14.3	85	6.47	4.5	363	1.2	5.4	2.26	2.48	31.2	74	57.9	3.1	.576066	.8678	0	0	0	1	0	0	1	0
f	70	0	7	134	12.9	85.6	7.52	5.29	295	1	6.3	2.33	2.3	41.4	91	3.1	10.5	.054302	.779	0	0	0	1	0	0	0	0
f	70	0	7	134	12.4	87.9	5.98	3.92	277	1	4.6	2.24	2.26	39.3	35	0	7.4	.051966	.4959	0	0	0	0	0	0	0	0
f	70	0	7	143	12.2	89.4	7.33	4.3	236	1	6.3	2.2	2.24	38.4	67	16.6	17.4	.053799	.6496	0	0	1	0	0	0	1	0
f	70	0	7	137	13.4	91.2	7.55	4.76	262	1	4.5	2.23	2.25	39.3	68	0	2	.061677	.651	0	0	0	1	0	0	0	0
m	70	1	7	142	15	80.9	6.22	3.07	145	1.1	5.1	2.11	2.11	40.2	113	4.9	9.1	.0441	.7173	0	0	0	1	0	0	1	0
m	70	0	7	135	13.4	88.8	8.04	6.47	186	1.1	6.3	2.13	2.12	40.4	62	0	6.9	.056223	.5552	0	0	0	0	0	0	0	0
m	70	0	7	138	14.2	89.3	8.4	4.91	174	1.1	8	2.37	2.28	43.5	98	0	3.7	.043563	.7334	0	0	1	1	0	0	0	0
m	70	0	7	144	13.2	91.9	9.28	5.53	258	1	4.4	2.03	2.11	36.7	71	0	13.9	.05697	.6876	0	0	0	0	0	0	1	0
m	70	0	7	138	13	92	3.76	2.21	144	1.1	5.2	2.01	2.2	32.6	77	3.2	7.2	.126493	.6596	0	0	0	0	0	0	0	0
m	70	0	7	146	14.2	92.3	10.24	4.76	380	1.1	6.4	2.16	2.19	39	86	0	308	.032909	.7795	0	0	0	1	0	0	0	0
f	71	0	7	135	13.9	93.7	6.22	3.91	290	1.1	5.1	2.24	2.09	46.1	96	0	2.8	.056348	.6729	0	0	0	1	0	0	0	0
f	71	0	7	128	13.4	94.3	2.94		86	1.1	8	2.13	2.12	40.3	64	3.9	19.5	.165055	.6311	0	0	0	0	0	0	0	0
f	71	0	7	141	13.2	94.6	7.96	5.28	322	1	4.8	2.31	2.35	38.4	93	0	2.7	.06929	.8023	0	0	0	0	0	0	0	0
m	71	0	7	148	14.6	84.3	9.82	8.39	251	2.9	5	2.13	2.23	36	208	5.6	7.9	.14081	.9213	0	0	0	1	0	0	0	1
m	71	0	7	169	13.7	85.3	13.77	12.08	264	1	8.9	2.19	2.09	44.2	95	0	28.4	.063891	.7807	0	0	1	1	0	1	0	0
m	71	0	7	151	13.1	86.8	7.5	5.41	318	1	5.2	2.23	2.29	37.8	79	0	6.4	.066312	.6401	0	0	0	0	0	0	0	0
m	71	0	7	146	12.8	88.2	9.14	6.42	250	2.2	3.9	2.2	2.16	41.6	85	12.1	12.1	.130982	.9326	0	0	0	0	0	0	0	0
m	71	0	7	152	15.9	88.6	7.3	4.85	193	2.3	4.7	2.21	2.28	37.4	97	0	13.3	.048808	.9701	0	0	0	1	0	1	0	0
m	71	0	7	149	13.1	89.7	14.22	11.13	182	1.2	6	2.31	2.32	39.5	75	0	8	.081797	.8171	0	0	0	1	0	1	0	0
m	71	0	7	138	12.5	90.1	6.7	5.39	323	1	6.6	2.07	2.14	37.4	71	0	16.6	.050367	.5768	0	0	1	1	0	0	0	0
m	71	0	7	159	12.2	94.1	10.38	9.04	207	1.3	9.3	2.25	2.17	43.1	99	0	197	.068849	.6906	0	0	0	0	0	1	1	0
m	71	0	7	109	16.6	107	10.79	8.68	195	1.2	14.3	2.08	2.56	21	319	103	103	3121929	6783	0	0	1	1	0	0	0	1
m	71	0	7	121	13.3	109	8.69		203	2.7	5.3	2.24	2.38	34.3	201	6.6	37.9	.125279	1503	0	0	0	1	0	0	0	1
m	72	0	7	159	13.4	84	9.57	8.47	221	1.1	6.2	2.21	2.18	41.4	107	0	46.3	.057298	.6846	0	0	0	0	0	1	0	0
m	72	0	7	129	12.4	86.2	6.39	4.35	334	1.1	5.3	2.35	2.46	35.8	83	5.7	3.4	.046538	.6617	0	0	0	0	1	0	0	0
m	72	0	7	146	13.9	87.9	12.49	11.19	168	1.1	8.7	2.25	2.29	38.3	78	3.8	336	.039006	.9359	0	0	0	0	0	0	0	0
m	72	0	7	157	14.1	88.4	8.39	6.66	200	2.6	6.4	2.15	2.26	35.8	212	0	8.2	.120801	1146	0	0	0	1	0	0	1	1
m	72	0	7	140	14.4	89.6	7.89	6.6	275	1.1	6.1	2.19	2.22	39	106	0	31.5	.057422	.9168	0	1	0	0	0	0	0	0
m	72	0	7	152	13.2	90.3	11.13	8.14	200	1.2	6.8	2.31	2.32	39.5	111	0	124	.039261	.6545	0	0	0	1	0	0	1	0
m	72	0	7	148	12.6	91.5	7.39	5.21	155	1	5.2	2.11	2.07	41.8	91	0	13.6	.066796	.6199	0	0	0	1	0	0	0	0
m	72	0	7	151	12.1	92.8	19.85	15.9	220	1	10.3	2.25	2.23	40.9	110	58.4	6.8	.096599	.8147	0	0	1	1	0	0	0	0
m	72	0	7	133	14.6	96.4	10.7	7.51	260	1	5.1	2.25	2.29	38.3	86	4.4	6.7	.03975	.7518	0	0	0	0	0	0	1	0
m	72	0	7	153	16	96.6	8.34		51	1	4.4	2.21	2.44	30.9		4.4		.189223	1114	0	0	0	0	0	0	0	0
f	73	0	7	145	12.4	87.2	5.72	4.07	273	1	5.8	2.34	2.24	44	54	0	1.6	.056936	.5021	0	0	0	0	0	1	0	0
f	73	0	7	129	12.5	87.7	5.14	3.74	240	1	5.6	2.15	2.19	38.4	49	0	1.6	.04819	.497	0	0	0	0	0	0	0	0
m	73	0	7	158	13	88.1	8.73	6.01	269	1.1	6.1	2.3	2.22	43.3	104	0	3.7	.034988	.5544	0	0	0	1	0	0	0	0
m	73	0	7	160	12.8	92.9	6.11	3.83	196	3	5.3	2.19	2.28	36.4	101	0	8	.07855	.7488	0	0	0	0	0	0	0	0
m	73	0	7	107	14.1	95.5	6.95	5.65	209	1	8.3	2.04	2.23	32.3	321	0	102	.122794	1.93	0	0	0	0	0	0	0	1
m	73	0	7	153	12.2	96.4	5.99	4.09	151	1	5.1	2.12	2.13	39.5	113	0	16.2	.088484	.7663	0	0	0	1	1	1	0	0
f	74	0	7	122	13.4	91.9	9.76	6.23	336	1	6.3	2.11	2.15	38.6	63	7.7	7	.051104	.9221	0	0	0	0	0	0	0	0
m	74	0	7	133	13.2	86.3	6.9	4.23	303	1.1	5.9	2.17	2.35	33	95	31.4	99.4	.075044	.7612	0	0	0	1	0	1	0	0
m	74	0	7	121	14.3	87.4	6.13	4.36	206	1.2	7	1.96	2.12	33.5	96	11.2	61.5	.060661	.8101	0	1	0	1	0	1	0	0
m	74	0	7	142	13.1	88.9	9.72	6.22	251	1	7.8	2.33	2.31	41	95	0	91.6	.073093	.6328	0	0	0	0	0	0	0	0
m	74	0	7	125	14.4	99.5	9.44	6	308	1	4.7	2.29	2.59	28.1	92	112	4.1	.08397	1477	0	0	0	1	0	0	1	0
	7472964	0	7	126	11.8	87.9	6.69	4.94	146	1	6.9	2.39	2.48	36.6	95	0	10.9	.093726	.7809	0	0	0	1	0	0	1	0
f	75	0	7	146	13.5	86.5	6.19	3.57	234	1	5.6	2.39	2.24	45.9	85	0	10.5	.041129	.6434	0	0	0	1	0	0	0	0
f	75	0	7	152	12.5	91.8	6.86	4.51	280	1	5.2	2.26	2.33	37.1	59	0	1.9	.063594	.7172	0	0	0	0	0	0	0	0
f	75	0	7	134	13.3	95.4	6.5	3.26	256	1	5.3	2.18	2.3	35.1	57	0	0	.071647	.9502	0	0	0	0	0	0	0	0
m	75	0	7	115	14.3	81.7	9.22	7.35	202	1.3	29.3	2.2	2.33	34.9	98	12.4	5.8	.135333	1089	0	0	1	1	0	0	0	0
m	75	0	7	151	12.8	83.6	8.73	7.34	202	1	5.8	2.15	2.11	41.6	87	0	10	.074773	.6836	0	0	0	0	0	0	0	0
m	75	0	7	147	13.4	86.5	11.37	10.6	187	2	6.5	2.16	2.23	37.2	74	41.9	30.9	.059878	.8109	0	1	0	1	0	0	0	0
m	75	0	7	144	12.3	86.6	8.59	4.35	222	1.1	7.6	2.1	2.2	36.2	99	0	21.9	.063887	.6777	0	0	1	1	0	0	1	0
m	75	0	7	142	12.9	97.3	4.74	2.85	202	1	5.8	2.08	2.18	36	70	0	3	.063919	.565	1	0	0	0	0	1	0	0
m	75	0	7	136	13.1	103	6.68	3.43	271	1.1	4.6	2.11	2.2	36.6	97	0	30.9	.087053	.8709	0	0	0	1	0	1	0	0
f	76	0	7	161	13.2	86.9	15.48		268	1	5.5	2.54	2.41	45.1	95	0	12.4	.07051	.7554	0	0	0	1	0	0	0	0
f	76	0	7	95	14.1	95.1	8.19	7.13	226	2.2	6.3	2.06	2.3	30.4	78	14.2	49.8	.06419	.992	0	0	0	1	0	0	0	0
f	76	0	7	125	12.4	97.2	4.48	2.66	266	1.1	5	2.35	2.33	40.9	60	0	4.5	.055655	.7943	0	0	0	0	0	0	0	0
m	76	0	7	140	21.6	83.6	7.11		145	2.2	6.4	2.17	2.33	33.6	97	18.1	16	.14885	1359	0	1	1	1	1	0	0	0
m	76	0	7	163	13.7	85.4	5.87	3.24	237	1	5.3	2.25	2.22	41.3	109	3.9	8.6	.066605	.7461	0	0	0	1	0	0	0	0
m	76	0	7	143	11.7	88.5	5.63	2.68	226	1	5.4	2.18	2.19	39.5	87	0	2.7	.050185	.7023	0	0	0	1	0	0	0	0
m	76	0	7	126	12.9	89	8.42	5.14	187	1	9.6	2.18	2.25	37.2	129	0	27	.09168	1194	0	0	1	1	0	0	0	0
m	76	0	7	122	11.9	92.5	4.27	2.7	151	1.1	6.1	2.27	2.35	37	105	3.4	90.4	.081125	.8182	0	0	0	0	1	0	0	0
m	76	0	7	125	13	94.1	6.66	4.23	219	2.4	5.3	2.26	2.38	35.4	86	4.1	4.2	.071515	.7887	0	0	0	1	1	0	0	0
m	76	0	7	144	11.7	98.7	8.74	4.74	236	1.2	7.1	2.22	2.35	34.9	110	5.8	4	.128124	1471	0	1	0	1	0	0	0	0
	7622998	1	7	153	13.7	91.7	9.4	6.15	237	1.1	5.8	2.56	2.71	34.1	51	7	17.5	.090485	1148	0	0	0	1	0	0	0	0
f	77	0	7	136	12.9	93	9.85	4.53	227	1	7.1	2.3	2.31	39.7	86	0	4.5	.057263	1.01	0	0	0	1	0	0	0	0
f	77	0	7	132	12.1	97	8.28	5.75	177	1	5.8	2.15	2.17	39.4	107	3.5	23.9	.080838	.8118	0	0	0	1	0	1	0	1
m	77	0	7	88	18.1	88.8	17.01	14.66	141	1.1	6.6	2.05	2.52	21.1	106	41.2	20.1	.11266	1577	0	0	0	1	0	1	1	0
m	77	1	7	142	13.9	90.7	6.91	4.34	188	1.1	7	2.09	2.22	34.9	67	5.4	21.1	.050279	.6908	0	0	1	1	0	0	1	0
m	77	0	7	121	13.6	90.7	7.63	5.34	189	1	5.9	2.16	2.36	31.9	116	60.9	9.2	.077117	1.18	0	0	0	0	0	1	0	0
m	77	0	7	151	15	102	7.6		200	3.3	7	2.18	2.34	33.6	103	0	10.9	.078907	.9259	0	0	0	1	0	0	0	0
f	78	0	7	117	14.1	86.5	11.92	10.47	164	1.1	8.1	1.89	2.06	33.1	77	0	101	.081511	.652	0	0	0	1	0	0	0	0
f	78	0	7	134	13.4	88.1	9.68	7.99	191	1.1	10.4	2.26	2.33	37.2	66	5.1	8.6	.113226	.7688	1	0	1	1	1	1	0	0
f	78	0	7	133	13.2	92.7	6.46	4.95	282	1.1	13.4	2.03	2.17	34.3	120	0	68.1	.075123	.8425	0	0	1	1	0	1	0	1
f	78	0	7	119	12.8	93.6	8.12	5.9	180	1.1	6.9	1.3	1.73	37.9	34	0	2.3	.041433	.7637	0	0	0	1	0	0	0	0
m	78	0	7	141	13.1	86.2	8.71	6.2	223	2.5	6.1	2.08	2.11	38.8	96	9.2	7.9	.060197	1173	0	0	0	1	0	0	0	0
m	78	0	7	156	13.5	86.4	8.14	5.77	233	1	6	2.15	2.14	40.4	106	0	2.9	.073019	.7059	0	0	0	1	0	0	0	0
m	78	0	7	147	12.3	89.3	6.75	4.65	184	1.1	6.5	2.11	2.13	39.1	81	0	8.4	.044447	.8434	0	0	1	1	0	0	1	0
m	78	0	7	167	12.5	89.7	12.01	8.14	245	1.1	7.6	2.27	2.25	40.8	89	0	6.5	.070963	.8945	0	0	0	1	0	1	0	0
m	78	0	7	124	13.4	92.8	7.72	4.86	235	1.1	7.2	2.14	2.22	36.9	107	0	6.1	.073494	.9314	0	0	1	1	0	0	0	0
m	78	1	7	110	15	99.4	15.74	12.01	368	1	7	2.09	2.16	37.3	210	116	117	.283017	3442	0	0	0	0	1	0	0	0
m	79	0	7	145	12.8	81.3	9.69	6.64	260	1	6	2.31	2.24	42.8	52	3.9	7.5	.051913	.6178	0	0	1	1	0	0	0	0
m	79	0	7	145	13.3	86.8	7.6	5.67	175	1	7.4	2.16	2.13	41.3	95	0	8.1	.060966	.8519	0	0	1	0	0	0	0	0
m	79	0	7	137	14.1	90.4	5.55	4.13	252	1.1	6	2.22	2.27	38.2	62	0	6.8	.061319	.4785	0	0	0	1	0	0	0	0
m	79	0	7	125	15	90.8	7.05	5.8	142	2.4	16.9	2.2	2.15	42	134	9.8	253	.806396	1588	0	0	1	0	0	0	0	0
m	79	0	7	95	14.7	92.7	9.08	7.66	485	1.9	11.8	2.11	2.3	32.4	150	43.2	10.7	.104605	1447	0	0	1	1	0	0	0	1
m	79	0	7	124	14	93.7	9.81	7.13	212	1.1	7.3	2.17	2.23	37.8	94	16.2	5.4	.054709	.9469	0	0	1	1	0	0	0	0
m	79	0	7	116	13.7	99.7	7.38	5.22	140	1.4	5.8	1.88	2.26	24.9	73	26.2	185	.095267	.7804	0	0	0	1	0	0	0	0
f	80	0	7	119	15	86.7	9.92	6.83	257	1.1	4.6	2.08	2.21	35	86	0	4	.077219	.7128	0	0	0	0	0	0	0	0
f	80	0	7	140	15.4	87.2	9.54	6.66	271	1.1	6.5	2.22	2.31	36.4	72	9.3	87.7	.080486	.8079	0	0	0	1	0	0	0	0
f	80	0	7	122	13.7	100	6.65	4.58	148	2.2	5.9	2.28	2.32	38.6	88	0	2.9	.092594	1.21	0	0	0	1	0	0	0	0
m	80	0	7	141	11.9	94.3	6.08	3.19	198	1.3	8.3	2.26	2.3	38.6	123	0	648	.038854	1144	0	1	0	1	0	0	0	0
m	80	1	7	138	12.9	96	5.37	4.61	156	4.4	6.6	2.29	2.24	41.9	99	40.8	46.1	.067212	1179	0	1	0	0	0	0	0	0
m	80	0	7	148	11.7	98	9.8	7.12	237	1.3	9.9	2.35	2.33	40.9	134	0	193	.063776	1421	0	1	0	1	0	0	0	1
f	81	0	7	155	22.5	86.4	19.28		339	1.1	7	2.38	2.31	43	122	6.4	411	2971935	1154	0	0	0	1	0	1	0	0
f	81	0	7	125	13.2	92.4	8.35	6.5	226	1.1	5.5	2.23	2.19	41.5	89	5.1	9.9	.098631	.9999	0	0	0	1	0	0	0	0
f	81	0	7	151	13.3	92.9	12.43	11.45	225	1	7.2	2.45	2.45	40	124	0	175	.112233	1158	0	0	0	0	0	1	0	1
f	82	0	7	152	13.6	91.2	8.2	6.28	281	1.1	4.6	2.16	2.24	37	64	0	5.9	.093091	.8987	0	0	0	1	0	0	0	0
f	82	0	7	150	13.6	91.7	8.32	4.76	171	2.2	4.7	2.29	2.25	41.7	73	0	17.4	.049643	.8798	0	0	0	1	0	0	1	0
f	82	0	7	134	12.4	93.1	6.82	4.86	143	1.2	5.9	2.3	2.44	34.4	84	11.9	2.9	.086728	.8076	0	0	1	1	0	0	0	0
m	82	0	7	90	14.5	86.9	6.11	4.34	184	2.6	9.4	2.33	2.68	26.2	204	91.5	62.8	.12873	1704	0	0	1	1	0	0	0	1
m	82	0	7	123	13.5	89.5	5.75	4.49	189	1.2	7.9	2.19	2.27	36.9	162	14.8	13.6	.092042	1.59	0	0	1	1	0	1	0	1
m	82	0	7	128	13.7	90.9	8.42	5.16	303	3.4	6.1	2.23	2.36	34.7	136	0	114	.070312	.9635	0	0	0	1	0	0	0	0
m	82	0	7	119	14	92.1	5.94	4.61	230	1.2	6.7	2.15	2.49	26.3	102	13.8	25.3	.111903	.8963	0	1	0	0	0	0	0	0
f	83	0	7	123	12.5	88.8	9.44	8.5	229	1	4.9	2.06	2.16	36.2	78	58.5	11.7	.085064	.9562	0	0	0	1	0	0	0	0
m	83	0	7	145	13	90.7	9.56	6.56	264	1.9	6.4	2.22	2.36	34.4	75	0	3.2	.066264	.9458	0	0	0	1	0	0	0	0
m	83	0	7	149	13.2	91.2	7.49	5.21	221	1.1	7.9	2.18	2.25	37.3	95	0	5.6	.082822	.909	0	0	0	0	0	0	0	0
m	83	0	7	154	13.9	91.3	8.07	5.64	263	1	6.3	2.18	2.18	40	80	0	20.1	.053141	.7458	0	0	0	0	0	0	1	0
m	83	0	7	114	18.6	97.7	6.37		262	1.1	20	2.14	2.38	30.4	111	0	310	.12369	1161	0	0	1	0	0	1	0	0
f	84	0	7	146	12.8	91.5	9.68	5.36	324	1.1	6.5	2.37	2.36	40.3	68	3.4	9.1	.053562	1059	0	0	0	1	0	0	0	0
f	84	0	7	102	13.9	97.8	6.8	5.3	247	1.1	5	2.2	2.45	30	69	5.2	22.9	.055513	.9794	0	0	0	1	0	0	0	0
m	84	0	7	137	13.5	97.1	12.37	8.36	296	1.2	5.2	2.22	2.31	36.3	64	14.8	8.3	.058573	.6249	0	0	0	1	0	0	0	0
f	85	0	7	91	15.2	83.3	4.95	2.96	317	3.4	5.4	2.11	2.33	31.1	85	27.2	5.4	.059497	1046	0	0	0	0	0	0	0	0
f	85	0	7	147	12.9	87.7	7.02	4.61	214	1	6.4	2.28	2.24	41.7	94	0	8.4	.078594	1.12	0	0	0	1	0	0	0	0
f	85	0	7	124	14	88.7	6.3	3.73	223	1.1	4.8	1.99	2.13	34.5	89	0	5	.080572	1091	0	1	0	0	0	0	0	0
m	85	0	7	122	12	98.1	8.46	4.7	161	1.2	6.9	2.02	2.23	31.5	90	4.7	7.2	.063927	1025	0	0	0	1	0	0	0	0
f	86	0	7	96	14.6	91	9.1	6.23	302	1.1	9.2	2.12	2.33	31.5	141	8.8	26	.132657	1552	0	0	1	0	1	1	0	0
f	86	0	7	143	12.4	94.6	4.63	1.96	240	1	5.1	2.3	2.29	40.4	73	0	3	.029707	.4011	0	0	0	1	0	1	0	0
f	87	0	7	111	16.6	79.7	9.14	7.82	399	1.2	8.9	2.24	2.6	25.6	103	80.5	118	.095167	1746	0	0	0	0	0	0	0	0
f	87	0	7	120	13	87.7	7.98	6.2	382	1	5.4	2.31	2.26	41.9	107	0	7.4	.056884	.8181	0	0	0	0	0	0	0	0
f	87	0	7	155	14.2	97	11.63	7.47	142	1.3	19.8	2.11	2.25	34.3	118	3.9		.092214	1.21	0	0	0	0	0	1	0	0
m	87	0	7	124	13	85.7	8.65	7.28	152	1.1	7.3	2.15	2.26	35.5	82	0	78.6	.058468	.7581	0	1	0	0	0	0	0	0
m	87	0	7	133	14.1	87.6	12.69	9.81	253	1.1	5.9	2.16	2.25	36.6	105	7.6	36.3	.118491	1098	0	1	0	1	0	0	0	0
f	88	0	7	146	13.3	83.4	8.94	6.08	218	1.1	5.7	2.34	2.32	40.9	84	0	3.8	.04529	1201	0	0	0	0	0	0	0	0
f	88	0	7	149	13	84.1	9.31	6.6	227	1.4	8.4	2.34	2.33	40.5	100	0	3.8	.062242	1141	0	0	0	1	0	0	0	0
f	88	0	7	126	12.7	90.9	8.45	4.87	285	1.2	6	2.24	2.26	39.3	94	0	11.4	.079727	1141	0	0	0	1	0	0	0	0
m	88	0	7	165	14.8	88.4	12.85		675	1.2	5.1	2.18	2.13	42.1	125	0	7	.175288	1015	0	0	0	1	0	0	0	0
m	88	1	7	116	14.6	91.8	7.05	4.56	205	1.4	5.4	1.61	1.93	27.3	190	11.8	159	.052401	1857	0	1	0	0	0	0	0	1
f	89	0	7	138	13.4	87	6.32	3.18	195	1	5.5	2.31	2.37	37.6	69	0	41.1	.06197	.9857	0	0	0	0	0	0	0	0
m	89	0	7	145	15.1	94.3	6.23	3.35	228	2.1	6.4	2.25	2.36	35.5	117	3.8	9.8	.075453	.9946	0	0	0	1	0	0	0	0
f	90	0	7	129	12.9	88.5	5.53	3.15	136	1	5.5	2.06	2.24	33	102	6.8	3.4	.145159	1345	0	0	0	0	0	0	0	1
f	90	0	7	128	13.2	89.5	5.01	3.58	222	1	8.2	2.26	2.29	38.7	56	0	113	.041495	.6545	0	0	0	1	0	0	0	0
m	90	0	7	102	13.3	97.8	8.32	6.47	195	1	6.4	2.27	2.37	36	120	14.8	194	.123553	1472	0	0	0	1	0	1	0	1
f	91	1	7	132	12.9	92.6	5.82	4.17	265	1.1	7.8	2.03	2.24	31.6	117	0	168	.065554	1343	0	1	0	1	0	0	0	0
f	93	1	7	131	12.5	90.3	6.28	3.38	254	1	13.7	2.52	2.67	34	150	19	428	.105346	1215	0	0	0	1	0	0	0	0
f	95	1	7	125	16.6	87.4	6.73		425	5	5.6	2.18	2.37	32.6	96	3.7	24.4	.046045	1015	0	0	0	1	0	1	0	0
f	17	0	9	145	11.8	88.6	9.43	5.89	207	1.1	4.9	2.37	2.31	42.6	86	0	159	.071722	.4726	0	0	0	0	0	0	0	0
f	18	0	9	138	14.2	85.1	13.47	11.54	263	1.6	4.9	2.15	2.24	36.6	48	18.3	18.5	.06582	.6362	0	0	0	0	0	0	0	0
f	18	0	9	156	12.5	88.6	13.7	10.47	134	1.1	4.8	2.36	2.34	40.7	73	42	104	.024603	.6029	0	0	0	0	0	0	0	0
f	18	0		141	13.2	88.8	16.23	11.33	253	1.1	5.2	2.36	2.37	39.6	64	45	5.9	.074498	.5497	0	0	0	0	0	0	0	0
f	19	0	9	131	11.9	93.9	7.53		98	1	5.7	2.17	2.28	35.6	84	23.1	39.9	.029753	.6833	0	0	0	0	0	0	0	0
m	21	0	9	155	13	82.4	14.05	12.13	234	1.1	6.9	2.25	2.14	44.4	80	0	5.3	.090205	.4009	0	0	0	0	0	1	0	0
f	22	0	9	139	12.4	87.8	9.19	5.33	176	1.1	5	2.3	2.19	44.5	66	5.1	2.5	.055031	.5036	0	0	0	0	0	0	0	0
f	22	0		146	11.6	88.2	7.9	4.72	229	1.2	5.6	2.25	2.13	44.9	54	0	4	.031919	.5429	0	0	0	0	0	0	0	0
f	24	0	9	131	12.1	85.4	10.22	6.18	432	1.1	6	2.18	2.24	37.6	84	7.5	1.8		.4194	0	0	0	0	0	0	0	0
f	25	0	9	143	12.2	90	6.05	2.5	261	1	3.9	2.27	2.35	36.8	61	0	1.6	.039092	.4771	0	0	0	0	0	0	0	0
m	26	0		150	12.2	84.4	8.84	4.93	203	1.1	5.2	2.4	2.15	50	81	0	98.6	.047909	.4066	0	0	0	0	0	0	0	0
m	27	0	9	157	12.2	85.2	8.57	4.95	136	1	6.2	2.28	2.09	47.5	80	0	5.9	.045392	.3911	0	0	0	1	0	0	0	0
f	28	0	9	129	21.4	78.7	7.31		99	1.1	5.3	2.13	2.35	31.3	73	81.2	3.4	.172966	.793	0	0	0	0	0	0	0	0
f	28	0	9	129	22.2	79.7	9.92	7.81	185	1	4.7	2.21	2.36	34.1	70	34.9	17.7	.231279	.8865	0	0	0	0	0	0	0	0
f	28	0	9	155	12.3	86	8.34	5.8	256	1	5.6	2.12	2.18	37.8	74	0	3.5	.055813	.5797	0	0	0	0	0	1	0	0
f	29	0	9	126	12.1	90.1	13.18	8.55	253	1.1	5.1	2.11	2.3	32.5	62	122	5.3	.09033	.6741	0	0	0	0	0	0	0	0
f	29	0		153	12.7	91.8	4.95	1.95	232	1.1	4.8	2.34	2.2	45.5	37	0	2.2	.042221	.3985	0	0	0	0	0	0	0	0
m	29	0	9	157	12.3	84.5	9.61	5.33	210	1	5.1	2.09	2.16	37.2	96	3.4	5.3	.041551	.6847	0	0	0	0	0	0	0	0
f	30	0		143	11.9	91	6.18	3.61	280	1.1	5.4	2.25	2.14	44.3	62	0	2.4	.03669	.4836	0	0	0	0	0	0	0	0
f	30	0		126	12.7	91.3	6.55	3.97	275	1.1	6.2	2.12	2.12	40.2	66	0	22.5	.062547	.4456	0	0	0	0	0	0	0	0
m	30	0	9	162	12.8	84.1	9.75	5.91	194	1.1	4.4	2.34	2.27	42.9	88	0	3	.064811	.6502	0	0	0	0	0	0	0	0
m	30	0	9	165	11.6	87.8	6.86	3.9	255	1	5.2	2.22	2.17	42	84	0	3.9	.039202	.5796	0	0	0	0	0	0	0	0
m	30	0	9	173	11.5	91.2	6.04	3.82	254	1.1	5.7	2.26	2.25	40.6	92	0	3.5	.043935	.4932	0	0	0	0	0	0	0	0
f	31	0	9	94	14.5	83.8	5.21	3.19	244	1	12.6	2.21	2.29	36.7	317	0	127	.167338	1817	0	0	1	1	0	0	0	1
f	31	0	9	129	12.7	86.5	16.95		243	1	5.8	2.27	2.24	41.1	73	0	3.8	.046313	.6906	0	0	0	0	0	0	0	0
m	31	0	9	150	13.1	94	4.76	2.64	249	1.4	1.6	2.44	3.18	10.5	17	0	11.7	.04271	.3444	0	0	0	0	0	1	0	0
	3196715	0		160	11.7	87.3	16.37	14.96	200	1.2	8.1	2.26	2.2	42.4	121	4.3	125	.078139	.6006	0	0	0	0	0	0	0	0
m	32	0	9	147	12.1	83.8	8.52	5.04	372	1.1	5.6	2.26	2.1	46.3	82	4.6	3.4	0	.4943	0	0	0	0	0	0	0	0
m	32	0	9	143	12.9	90.9	6.81	4.23	227	1.2	7.4	2.27	2.17	44.2	109	25.9	4.2	.032893	.6624	0	0	0	0	0	0	0	0
f	33	0	9	136	12.2	86	6.31	4.78	324	1.1	6.3	2.26	2.06	47.9	75	0	2.8	.061423	.4535	0	0	0	0	0	0	0	0
f	33	0	9	121	13.9	87.4	9.8	5.98	275	1	6.8	2.15	2.21	37.7	81	0	4.1	.049645	.6172	0	0	0	0	0	0	0	0
f	33	0	9	131	12.5	88.1	10.1	8.33	173	1.1	5.8	2.14	2.42	28.7	60	83.1	2.8	.079723	1.52	0	0	0	0	0	0	0	0
m	33	0		160	12.3	84.1	7.05	4.07	324	1.1	5.3	2.26	2.14	44.9	75	15.8	7.4	.054644	.4124	0	0	0	0	0	0	0	0
m	33	0	9	177	12	88.8	12.06	6.9	187	1.1	7.2	2.27	2.14	45.3	96	0	5.7	.07966	.5152	0	0	0	0	0	0	0	0
m	33	0	9	175	11.9	89.3	10.1	7.41	344	1.1	6.2	2.39	2.22	46.7	81	0	2.1	.027893	.4814	0	0	0	1	0	0	0	0
m	33	0	9	157	12.4	92.3	10.8	7.8	355	1	5.9	2.26	2.09	46.8	80	0	3.3	.04982	.5051	0	0	0	1	0	0	0	0
m	34	0	9	136	12.5	85.9	7.6	3.96	210	1	4.9	2.14	2.18	38.3	82	0	7.6	.051564	.5002	0	0	0	0	0	0	0	0
m	34	0	9	151	14.3	91.9	10.64	6.06	476	1.1	5.1	2.26	2.34	36.9	99	31.1	3.6	.437123	.5029	0	0	0	0	0	0	0	0
m	34	0		152	14.3	102	6.64	3.48	131	1.1	6.1	1.99	2.11	35.4	77	0	20.5	.087818	1058	0	0	0	0	0	0	0	0
	3414648	0	9	75	13.6	97.2	2.8		136	1.3	6.7	2.08	2.47	24.5	66	110	9.2	.163842	1196	0	0	0	0	0	0	0	0
f	35	0		121	21.2	82	6.59	3.84	301	1.3	6.7	2.16	2.14	41	41	0	2.6		.2533	0	0	0	0	0	0	0	0
f	35	0	9	124	12.7	85.8	14.11	10.24	413	1.1	7.4	2.25	2.38	34.7	57	140	4.4	.063233	.5999	0	0	0	0	0	0	0	0
m	35	0	9	171	11.9	90.5	11.3	6.83	246	1	5.4	2.18	2.19	39.7	117	0	13.7	.045494	.718	0	0	0	0	0	0	1	0
m	35	1	9	137	13.7	94.6	9.95		343	1.1	5.7	2.27	2.29	39.2	140	7.6	32.4	.097407	1464	0	0	0	0	0	0	1	0
f	36	0	9	135	13.1	79.6	7.65	4.15	295	1	6.1	2.2	2.22	39.2	62	6.8	3.1	.089603	.5229	0	0	0	1	0	0	0	0
f	36	0		137	12.4	83.7	8.7	4.77	332	1.1	5.3	2.23	2.17	42.3	65	0	2.3	.034856	.4616	0	0	0	0	0	0	0	0
f	36	0	9	137	12.6	87.7	7.12	3.66	176	1.1	8.4	2.11	2.02	43.6	70	0	6.2	.049927	.4731	0	0	0	0	0	1	0	0
m	36	0	9	161	11.5	87.2	9.91	7.25	219	1	5.2	2.28	2.07	48.4	89	0	3.2	.05501	.4709	0	0	0	0	0	0	0	0
m	36	0		163	12.1	88	7.95	3.44	236	1.1	6.6	2.18	2.17	40.6	87	0	18.6	.022764	.4194	0	0	0	0	0	0	0	0
	3769747	0		167	12.2	88.5	10.31	5.53	226	1.1	7.3	2.25	2.23	41	72	3.7	157	.0582	.6996	0	0	0	0	0	0	0	0
f	38	0	9	111	17.2	97.4	8.65		266	1	5.3	1.88	2.44	17.6	43	61	20	.121283	2211	0	0	0	1	0	0	1	0
m	38	0	9	162	12.2	84.1	11.02	8.75	239	1.1	5.6	2.23	2.15	43.1	72	18.1	9.2	.125378	.573	0	0	0	0	0	0	0	0
m	38	0	9	152	13.7	94.2	8.95	5.63	310	1	4.9	2.17	2.2	38.7	96	3.2	4.7	.066428	.5593	0	0	0	0	0	1	0	0
f	39	0	9	131	11.8	86.8	8.81	6.27	268	1.1	6.2	2.24	2.21	41.3	67	0	1.3	.058521	.4273	0	0	0	1	0	1	0	0
f	39	0	9	137	14.5	89.9	9.47	6.97	159	1	4.8	2.28	2.41	34.8	33	0	3.3	.038048	1115	0	0	0	0	0	0	0	0
f	39	0	9	138	13	95.1	10.87	6.28	306	1.1	6.4	2.34	2.3	41.8	47	0	1	.040506	.4657	0	0	0	0	0	0	0	0
m	39	0	9	158	12.3	90.3	8.6	5.44	211	1.1	14.4	2.14	2.21	37.4	80	0	3.9	.050229	.5286	0	0	0	0	0	0	0	0
m	39	0	9	140	12.8	94.7	7.69	4.72	301	1.1	7.3	2.07	2.02	41.9	80	10.6	4.8	.069639	.4218	0	0	0	0	0	0	0	0
f	40	0	9	138	12.5	89.3	9.13	6.04	217	1.1	5.9	2.11	2.25	34.3	51	5.1	8.9	.039163	.5123	0	0	0	0	0	0	0	0
m	40	0		161	12	88.4	8.89	6.09	201	1	6.5	2.17	2.08	43.7	93	0	12.6	.049278	.4292	0	0	0	0	0	0	0	0
m	40	0	9	147	12.5	89.6	8.42	4.77	158	1.1	5.9	2.24	2.13	44.4	78	0	1.9	.038161	.3604	0	0	0	1	0	0	0	0
m	40	0	9	175	12	89.9	8.7	5.78	222	1.1	6.3	2.24	2.17	43	100	3	2.9	.121283	.561	0	0	0	1	0	0	0	0
		0		139	11.7	86.7	13.51	9.98	309	1.1	6.5	2.31	2.26	42.2	57	36	4	.068545	.4428	0	0	0	0	0	0	0	0
	405859	0	9	160	13.2	84.2	20.25	18.43	342	1.1	9.6	2.26	2.21	42	56	6.9	13.7	.048646	.6215	0	0	0	0	0	1	0	0
m	41	0	9	156	13.3	88.2	8.55	4.38	231	1	5.6	2.11	2.14	38.7	67	3.2	6.6	.043971	.4731	0	0	0	1	0	0	0	0
m	41	0	9	148	12.2	88.3	7.94	4.14	219	1	7.1	2.15	2.1	42.2	94	0	22.6	.233659	.4383	0	0	0	0	0	0	0	0
m	41	0	9	148	13.4	89.3	8.51	4.38	176	1	6.6	2.33	2.33	40.1	63	0	3.7	.075651	.5529	0	0	0	0	1	0	0	0
m	41	0	9	157	12.2	89.5	10.44	8.09	233	1.1	7.3	2.23	2.15	43.3	85	0	118	.064686	.4432	0	0	0	0	0	0	0	0
m	41	0	9	156	13.1	89.7	8.43	4.22	213	1	5.6	2.03	2.05	39.4	82	9.8	3.5	.053113	.6594	0	0	0	1	0	0	0	0
m	41	0	9	149	13.2	91	8.89	5.06	170	1.1	6.2	2.33	2.27	42.6	61	0	3.7	.054496	.5209	0	0	0	0	1	0	0	0
m	41	0	9	151	22.5	102	19.02		206	1.1	4.7	2.27	2.31	38.4	67	15.3	7.2	.079186	.5785	0	0	0	0	0	0	1	0
f	42	0	9	135	13.3	90.5	7.52	4.43	306	1	4.9	2.21	2.34	34.9	64	53.3	3.4	.035947	.5452	0	0	0	1	0	0	0	0
m	42	0	9	128	13.4	83.1	7.07	4.35	180	1.2	6	1.96	2.13	33.2	73	91.9	8.4	.297925	.7629	0	0	0	0	0	0	0	0
m	42	0	9	154	12.6	85.3	9	5.48	250	1	6.5	2.26	2.29	39	120	5.1	19.8	.070702	.6666	0	0	0	0	1	0	0	1
m	42	0	9	146	12.6	85.4	13.59	12.03	248	1	8.9	2.21	2.25	38.3	121	5.9	18.8	.063762	.6633	0	0	0	0	1	0	0	1
m	42	0	9	152	12.5	87	9.66	7.53	174	1	9.2	2.25	2.2	42	80	0	2.4	.078146	.5174	0	0	1	0	1	0	0	0
m	42	0	9	161	12.1	87.8	7.98	4	176	1	6.8	2.41	2.33	43.4	90	0	2.4	.089618	.5907	0	0	0	0	0	0	0	0
f	43	0	9	131	13.2	85.7	7.26	4.17	196	1.1	5.4	2.28	2.3	39.2	73	0	8.3	.054816	.4695	0	0	0	0	0	0	0	0
f	43	0	9	116	11.9	91.9	7.23	4.38	230	1.1	5.1	2.1	2.37	29.1	55	0	3.6	.035236	.3832	0	0	0	0	0	1	0	0
f	43	0	9	142	12.8	92.4	8.85	5.27	274	1.1	6.8	2.3	2.22	43.2	74	0	5	.03714	.6806	0	0	0	0	0	1	0	0
m	43	0	9	153	12	91.3	8.99	4.87	221	1	5.6	2.22	2.07	45.9	70	0	2.6	.072399	.4651	0	0	0	0	0	0	0	0
m	43	0	9	174	11.9	93.1	5.89	4.72	168	1.1	5.2	2.22	2.16	42.5	62	0	15	.079577	.5409	0	0	0	1	0	0	0	0
m	43	0	9	159	13	93.1	10.37		283	1	6.6	2.24	2.26	39.4	91	18.5	174	.075084	.6618	0	0	0	0	0	0	0	0
		0		165	12.4	91.6	12.53	9.41	189	1.1	5.9	2.25	2.16	43.8	77	12.3	8	.067871	.4345	0	0	0	0	0	0	0	0
f	44	0	9	140	13.2	89.8	13.23	7.96	198	1	5.5	2.14	2.23	36.4	49	6.3	20	.045366	.788	0	0	0	1	1	0	0	0
f	44	0	9	156	11.9	90	7.93	5.19	206	1	5.9	2.16	2.21	38.1	78	0	7.2	.024761	.6591	0	0	0	0	0	0	0	0
f	44	0	9	139	12.8	91.3	6	3.47	284	1	4.9	2.02	2.11	36.3	65	0	2.6	.048559	.5769	0	0	0	1	0	1	0	0
f	44	0	9	128	13.4	93	7.17	5.85	232	1	4.6	2.04	2.2	33.7	75	0	50.6	.080764	.7646	0	0	0	0	0	0	0	0
m	44	0	9	146	12.6	84.8	9.22	5.02	291	1.1	5.3	2.29	2.29	40.1	82	0	60	.095406	.4079	0	0	0	0	1	0	0	0
m	44	0		135	13.2	85.4	10.68	5.24	253	1	5.3	2.16	2.17	39.7	72	4.8	8.8	.05897	.5282	0	0	0	0	0	0	0	0
m	44	0	9	145	13.2	91.8	15.1	9.01	263	1.2	6.9	2.2	2.31	35.6	93	13.5	133	.049298	.9807	0	0	0	1	1	0	0	0
m	44	0	9	151	12.7	93.9	7.45	4.52	365	1	6.1	2.26	2.36	35.9	84	9.8	4.4	.050431	.549	0	0	0	0	1	0	1	0
m	44	0	9	136	16	94.8	9.49		344	1	5.5	2.26	2.31	38.1		30.1	23	.106513	.7964	0	0	0	0	0	0	1	0
		0		143	12.9	86.3	13.08		259	1.1	6.1	2.25	2.2	41.9	90	3	4.6	.043643	.5471	0	0	0	0	0	0	0	0
		0		160	13.2	87.9	15.57	13.89	367	1	8.5	2.34	2.15	47.5	99	0	39.7	.0594	.7341	0	0	0	0	0	0	0	0
	447666	0		150	13.2	86.2	9.58	8.4	195	1	8.1	2.18	2.17	40.6	87	0	66.5	.070123	.6112	0	0	0	0	0	0	0	0
	448679	0	9	155	12	87.6	8.3	4.74	204	1	5.4	2.15	2.15	40.2	87	0	72	.055118	.6076	0	0	0	0	0	0	0	0
m	45	0		144	11.7	85.9	4.39	2.44	217	1	5.4	2.21	2.16	42.1	69	0	2.5	.067035	.2225	0	0	0	0	0	0	0	0
m	45	0	9	165	12.1	87.1	6.06	3.58	214	1.1	5.4	2.14	2.16	39.3	106	0	38.2	.073259	.6704	0	0	0	0	0	0	0	0
m	45	0	9	161	13.1	88.5	13.84	9.62	234	1	6.4	2.13	2.15	39.1	81	0	9.6	.056945	.5157	0	0	0	1	1	0	0	0
m	45	0		138	12.1	89.8	5.96	3.48	216	1	4.5	2.09	2.06	41.1	56	0	3.9	.064169	.3379	0	0	0	0	0	0	0	0
m	45	0	9	132	12.4	92.1	15.85	12.95	218	1	5.5	2.21	2.55	26.4	88	92.8	25.7	.086633	1277	0	0	0	1	0	0	0	1
m	45	0	9	147	13.2	95.7	8.09	5	228	1	4.5	2.35	2.38	38.8	75	18.2	7.1	.024977	.5366	0	0	0	1	1	0	0	0
f	46	0	9	163	12.5	86.1	14.64	12.96	226	1.1	7.9	2.15	2.21	37.7	82	44	64.7	.078297	.9805	0	0	0	1	0	1	0	0
f	46	0	9	144	12.2	93.5	9.28	5.24	224	1.1	5	2.22	2.16	42.5	74	0	3.9	.089359	.937	0	0	1	1	1	0	0	0
m	46	0	9	158	13	87.4	17.32	14.38	230	1	9.4	2.16	2.34	32.8	83	44.3	14.9	.084334	.6877	0	0	0	0	0	0	0	0
m	46	0	9	142	13.2	90.5	14.06	10.19	348	1.2	6	2.17	2.28	35.7	77	72	4.7	.053073	.543	0	0	0	0	1	0	0	0
m	46	0	9	153	12.1	94.4	8.41	6.09	141	1.2	5.6	2.28	2.32	38.4	92	18.3	71.5	.104925	.6112	0	0	0	0	0	0	0	0
m	46	0	9	133	14.6	97.1	8.56	6.7	194	1.1	6.2	2.21	2.17	41.5	417	10.5	150	.262339	1898	0	0	0	1	0	0	0	1
f	47	0	9	136	12.5	87.2	8.49	5.59	256	1.1	6.7	2.29	2.29	40.1	53	0	1	.062756	.5687	0	0	1	1	1	1	0	0
f	47	0	9	89	13.7	91.2	22.6		1139	1.4	8.2	2.1	2.42	27.1	81	150	7.3	.081811	1008	0	0	0	0	1	0	0	0
m	47	0	9	163	12.6	86.5	10.08	6.36	145	1.1	5.9	2.25	2.23	40.9	59	10.8	3.4	.051346	.6385	0	0	0	1	0	0	0	0
m	47	0	9	138	13.2	87	6.87	3.3	286	1	8.8	2.15	2.16	39.8	70	0	6.6	.068691	.5472	0	0	0	1	1	0	0	0
m	47	0	9	146	13.1	88.4	6.07	3.63	183	2.6	4.4	2.31	2.2	44.5	80	0	3.8	.064	.5681	0	0	0	0	0	1	0	0
m	47	0	9	132	13.4	89.3	9.72	7.22	301	1.1	6.3	2.07	2.31	30.6	117	138	5.2	.083092	.9119	0	0	0	1	1	0	0	0
m	47	0	9	159	13	89.7	16.55	12.79	256	1	6.3	2.27	2.25	40.8	94	0	11.7	.055102	.6954	0	0	0	0	1	0	0	0
m	47	0	9	161	12.2	89.9	6.75	4.29	361	1.1	5.4	2.12	2.11	40.3	107	0	13.6	.064516	.6142	0	0	0	1	0	1	0	0
m	47	0	9	157	11.9	92.3	8.63	5.95	216	1	5.2	2.2	2.18	40.7	81	0	11.5	.04643	.6817	0	0	0	0	0	0	0	0
m	47	0	9	165	12.2	93.7	5.3	2.73	201	1.1	5	2.31	2.05	50.4	96	0	5.9	.04631	.4699	0	0	0	0	1	0	0	0
f	48	0	9	149	14.2	81.6	8.62	4.25	257	1.1	6.1	2.2	2.11	43.5	70	0	2	.044125	.3813	0	0	0	1	0	0	0	0
f	48	0	9	140	13.7	90.2	13.44		441	1.1	5.5	2.22	2.07	46.1	70	0	4.3	.037817	.5739	0	0	0	1	0	0	0	0
f	48	0	9	74	13.6	91.3	9.51	7.55	409	1.1	6.7	1.94	2.44	20	58	129	4	.111868	1116	0	0	0	0	0	1	1	0
f	48	0		140	12.3	94.7	10.86	7.08	441	1	5.4	2.28	2.29	39.7	63	7.8	4.5	.042304	.7834	0	0	0	0	0	0	0	0
f	48	0	9	140	12.3	97.6	10.58	8.73	263	1	8.2	2.18	2.22	38.3	67	0	4.5	.043546	.9641	0	0	0	1	0	0	0	0
m	48	0	9	149	13.2	77.7	8.34	4.16	307	1.1	8.2	2.38	2.27	44.4	97	3.6	8.4	.095114	.4755	0	0	0	1	0	0	0	0
m	48	0	9	158	12.2	85.3	10.43	6.29	194	1	12.3	2.22	2.16	42.5	89	0	10.6	.093739	.6879	0	0	1	1	0	0	0	0
m	48	0	9	149	12.6	88.7	9.47	7.53	222	1	6.1	2.22	2.22	40	68	0	7.9	.044161	.4436	0	0	0	0	0	1	0	0
m	48	0	9	158	11.7	89.2	6.66	2.73	156	1.1	5.6	2.23	2.25	39.1	91	4	9.3	.1162	.6249	0	0	0	0	1	0	0	0
m	48	0	9	133	12.7	89.2	7.75	4.78	198	1.1	6.8	2.03	2.08	38	83	5.2	7.7	.110331	.7791	0	0	0	0	1	0	0	0
m	48	0	9	131	13.3	89.7	4.87	2.47	257	1.1	11.6	2.13	2.14	39.5	114	0	10.7	.064425	.4753	0	0	0	0	0	0	0	0
m	48	0	9	155	13.4	90.3	6.16	3.58	254	1.1	9.7	2.18	2.23	38	91	7.2	69.6	.075682	.691	0	0	0	1	1	0	0	0
m	48	0	9	146	12.6	91.3	5.58	3.56	224	1	5.7	2.13	2.19	37.5	98	0	2	.065465	.5199	0	0	0	0	1	0	0	0
m	48	0	9	155	12.1	91.5	7.52	6.28	166	1	6.1	2.17	2.1	43	75	0	4	.054906	.5659	0	0	0	0	0	0	0	0
		0		145	12.4	88.6	9.13	5.06	279	1	5.7	2.24	2.42	32.9	76	16.2	2	.037221	.6373	0	0	0	0	0	0	0	0
f	49	0	9	137	14.6	85.1	11.21	6.14	279	1	6.8	2.14	2.25	35.8	44	10.2	3.2	.053266	.7567	0	0	1	1	1	0	0	0
f	49	0	9	150	12.9	89.6	11.53	8.6	290	1	6.3	2.35	2.42	37.2	80	0	7.4	.040463	.7752	0	0	0	0	0	1	1	0
m	49	0	9	149	12.4	84.9	8.06	4.72	244	1	4.8	2.19	2.2	39.7	94	0	4.7	.053411	.6999	0	0	0	0	1	0	0	0
m	49	0		146	12.3	85.2	6.76	4.16	233	1.1	7	2.16	2.16	40	98	0	12.9	.053352	.7835	0	0	0	0	1	0	0	0
m	49	0	9	160	13.2	88.4	7.26	4.23	201	1	6.5	2.2	2.17	41.3	75	0	2.8	.056361	.598	0	0	1	0	1	0	0	0
m	49	0	9	159	12.6	88.9	8.31	4.84	232	1	4.9	2.17	2.26	36.6	91	11.8	8.2	.054066	.5297	0	0	0	1	0	0	0	0
m	49	0	9	156	12.5	90.9	7.41	3.67	303	1.1	4.6	2.08	2.1	39.4	101	0	13.3	.058789	.8246	0	0	0	1	0	1	0	0
m	49	0	9	162	12.9	91.2	4.75	1.89	271	1	5.2	2.13	2.23	36.1	68	0	6.3	.064114	.531	0	0	0	0	0	1	0	0
m	49	0	9	148	13.1	93	9.25	3.86	243	1	5.3	2.28	2.23	42.2	87	0	5.4	.057628	.5979	0	0	0	1	1	0	0	0
m	49	0	9	156	13	97.9	5.05	2.89	299	1	4.8	2.22	2.2	40.9	87	0	20.7	.115331	.6417	0	0	0	0	1	0	0	0
m	50	0	9	124	12.8	85.7	9.7	6.44	240	1.3	7.3	2.34	2.28	42.4	108	0	24	.065999	.7996	0	0	1	1	1	0	0	0
m	50	0	9	136	12.3	87.2	12.72	8.99	266	1.3	9.5	2.21	2.34	34.7	87	178	2.5	.144353	1007	0	0	1	0	1	0	0	0
m	50	0	9	156	12	88.1	13.35	10.93	319	1.1	5.6	2.3	2.3	40.2	85	36	2.9	.1005	.5231	0	0	0	1	1	0	0	0
m	50	0	9	129	15.6	88.8	7.7	5.54	438	2	6.1	2.18	2.19	39.7	119	9.9	48.9	.078525	1772	0	0	0	0	0	0	0	1
m	50	0	9	155	13	89.2	9.93	7.43	253	1	7.3	2.23	2.26	38.7	75	10.8	21.4	.05129	.634	0	0	0	1	1	0	0	0
m	50	0	9	182	12	89.2	8.17	5.16	307	1.1	4.8	2.13	2.19	37.6	74	5.9	12.5	.055473	.67	0	0	0	0	1	0	0	0
m	50	0	9	171	12.9	90.4	7.46	3.83	163	1	5.9	2.29	2.1	47.7	82	0	5.8	.056065	.5857	0	0	0	1	0	0	0	0
m	50	0	9	141	11.9	91.5	4.14	2.68	137	1	5.3	2.35	2.24	44.4	86	0	6.4	.113368	.6237	0	0	0	1	1	0	0	0
m	50	0		138	11.9	93.8	4.8	2.42	148	1	5.5	2.26	2.21	41.9	85	0	11.2	.101062	.5607	0	0	0	0	1	0	0	0
m	50	0	9	165	13.4	95.5	8.21	4.16	192	1	5.9	2.09	2.12	38.7	86	11.1	6.6	.087841	.713	0	0	0	1	0	1	0	0
f	51	0	9	145	12.8	85.5	8.8	7.08	237	1	5.2	2.25	2.22	41.1	73	0	16.5	.038149	.5955	0	0	0	0	0	1	1	0
f	51	0	9	171	16.5	88.6	17.95		247	1.2	6.7	2.38	2.55	33.3	124	70.4	30.7	.123849	2247	0	0	0	0	0	0	0	0
f	51	0	9	148	13.5	88.8	13.45	7.24	391	1.1	6.4	2.3	2.35	38	107	17.8	2.7	.066294	.5834	1	0	1	1	1	0	0	1
f	51	0	9	127	17.3	89.2	2.32		165	1.2	7.3	2.43	2.58	34.2	85	219	44.4	.242676	1038	0	0	0	0	0	1	1	0
f	51	0	9	123	13	90	6.88	4.36	248	1.1	8.1	2.07	2.24	33.1	54	8.5	6.1	.045848	.6875	0	0	0	1	1	0	0	1
f	51	0	9	135	11.9	93.1	5.94	3.49	142	1.3	5.7	2.12	2.26	34.3	74	0	121	.040711	.6455	0	0	0	1	0	1	0	0
f	51	0	9	124	13.6	95.9	8.32	5.72	255	1	5.9	2.09	2.55	21.8	173	3.6	122	.128078	1558	0	0	0	1	0	1	0	1
m	51	0	9	152	14.6	89.6	17.71		159	1	4.3	2.32	2.25	42.9	105	14.2	10.8	.106648	.7458	1	0	1	1	1	0	0	0
m	51	0	9	152	13.2	89.6	9.83	4.37	233	1.5	5.8	2.24	2.2	41.8	85	0	10.2	.07262	.5804	0	0	0	0	0	0	0	0
m	51	0	9	155	12	90.6	7.36	3.49	210	1.1	9.9	2.16	2.14	40.9	101	0	2.8	.064618	.5832	0	0	0	0	0	0	0	0
m	51	0	9	137	13	91.5	13.87	12.51	275	1.1	6.1	2.02	2.11	36.5	77	0	13.4	.055059	.5558	0	0	0	1	0	0	0	0
f	52	0	9	141	12.7	90.2	5.47	2.49	290	1.1	4.8	2.01	2.09	37	65	0	6.1	.072501	.5782	0	0	0	0	0	0	0	0
f	52	0	9	134	13.1	92.8	5.66	2.9	306	1	5.5	2.23	2.21	40.7	65	0	1.3	.042263	.4253	0	0	0	1	0	0	0	0
f	52	0	9	100	11.9	98.7	6.91	5.24	226	1	5	2.04	2.18	34.6	61	0	10.9	.043014	.4726	0	0	0	0	0	0	0	0
f	52	0	9	138	12.6	102	10.99	7.82	261	1	8.8	2.34	2.25	43.7	70	0	3.2	.043642	.5807	0	0	0	0	1	0	0	0
m	52	0	9	141	12	85.5	9.61	7.51	206	1	5.7	2.34	2.3	41.7	64	0	3.2	.06861	.5144	0	0	0	1	0	0	0	0
m	52	0	9	165	14.2	86.1	7.37	4.86	190	1	6.3	2.38	2.34	41.6	89	4.2	4.7	.06755	.7397	0	0	0	1	0	0	0	0
m	52	0	9	145	12.5	86.9	7.02	4.27	233	1.1	8.1	2.34	2.2	45.7	94	0	1.7	.063869	.6298	0	0	0	1	1	0	0	0
m	52	0	9	141	12.8	87.9	7.49	4.03	263	1	6.2	2.32	2.32	39.9	89	15.5	18	.075995	.9588	0	0	0	0	0	0	1	0
m	52	0	9	162	12.3	89.6	10.11	5.54	159	3.7	5.3	2.1	2.19	36.6	59	9.7	2.3	.143502	.7371	1	0	0	1	0	0	0	0
m	52	0	9	165	12.5	89.7	9.38	4.34	231	1	7.9	2.32	2.35	38.7	106	0	20.7	.094933	.6161	0	0	1	1	1	0	0	0
m	52	0	9	159	12.9	89.8	13.3	11.64	222	1	8.7	2.12	2.11	40.6	86	0	31.8	.06491	.4825	0	0	0	0	1	0	0	0
m	52	0	9	137	12.1	89.8	16.53	11.74	310	1.3	8.7	2.21	2.21	40	60	0	77.3	.058996	.7987	0	0	0	0	1	0	0	0
m	52	0	9	149	12.7	93.4	5.58	3.12	229	1	5.2	2.23	2.24	39.7	80	0	4.4	.052002	.5498	0	0	0	0	0	1	0	0
m	52	0	9	144	13.3	99.8	11.26	5.25	233	1	8.6	2.09	2.23	34.5	81	4.5	208	.052975	.743	0	0	0	1	1	0	0	0
f	53	0	9	111	15.1	86.3	17.92	14.84	301	1.9	10	2.2	2.47	29.2	209	308	91	.348573	2597	0	0	0	1	0	0	0	1
f	53	0	9	158	14.3	87.9	16.79	12.12	273	1.1	7.4	2.32	2.38	37.7	88	12.6	116	.067361	.876	0	0	0	1	1	0	0	0
f	53	0	9	128	13.5	89.4	5.74	3.53	246	1.1	5.4	2.37	2.4	39	51	8.9	2.1	.158201	.5259	0	0	0	1	0	0	0	0
f	53	0	9	136	12.4	93.2	11.62	5.72	276	1.1	6.9	2.28	2.27	40.5	66	0	1.5	.116598	.6934	0	0	0	1	1	0	0	0
f	53	0	9	143	12.2	95	5.71	3.16	200	1.2	6.8	2.12	2.22	36.1	70	17.8	5.4	.09034	.9745	0	0	0	0	1	0	0	0
f	53	0	9	104	13	97.5	7.69	5.31	222	2.2	8.4	2.02	2.21	32.6	315	12.3	23.6	.169328	2277	0	0	1	1	1	0	0	1
f	53	0	9	151	12.9	97.6	11.64		239	1.1	5.2	2.19	2.25	37.8	58	0	5	.048851	.5443	0	0	0	0	0	0	0	0
f	53	0	9	117	12.8	99.7	13.19	10.89	252	2.4	10.6	2.01	2.23	31.4	962	22.2	311	.280348	5085	0	0	1	1	1	0	0	0
m	53	0	9	139	15	84.7	7.97	5.98	157	1	7.8	2.36	2.35	40.3	126	55.8	8.9	.09024	.8759	0	0	0	1	1	0	1	1
m	53	0	9	158	12.5	87.1	8.19	5.06	183	1	6.5	2.18	2.24	37.6	67	44.2	9.8	.06611	.6817	0	0	0	1	1	0	0	0
m	53	0	9	147	12.9	89.4	6.87	2.64	246	1	9.6	2.14	2.24	35.9	83	5.5	2.5	.078448	.8055	0	0	1	0	1	0	0	0
m	53	0	9	153	12.5	91.1	10.15		229	1	7	2.2	2.16	41.6	92	0	49	.066339	.6589	0	0	0	0	1	0	0	0
m	53	0	9	150	13.4	91.6	9.69	4.55	302	1.1	6.2	2.19	2.21	39.3	109	0	19.6	.082044	.7748	0	0	0	0	0	0	0	0
m	53	0	9	177	13.1	92.3	8.63	5.83	188	1	5.6	2.31	2.28	41.4	95	11.3	22.5	.068978	.7036	0	0	0	0	1	0	0	0
m	53	0	9	156	13.1	93.5	9.36	6.53	133	1.3	5.6	2.13	2.21	36.9	67	3.2	9.4	.053518	.4642	0	0	0	0	1	0	0	0
m	53	0	9	145	13.1	93.5	13.66	11.61	277	1.2	9	2.21	2.23	39.2	103	0	57.4	.068876	.6656	0	0	0	0	1	0	0	0
f	54	0	9	129	14.6	80.4	11.69	9.9	204	1.1	5.5	2.2	2.15	42.2	61	19.9	19.3	.078099	.9989	0	0	0	1	0	0	0	0
f	54	0	9	145	15.1	87.6	10.52	7.1	278	1.1	5.9	2.32	2.26	42.4	68	15.4	5.7	.064569	.6502	0	0	0	0	0	0	0	0
f	54	0	9	136	12.8	89	9.21	3.95	317	1	8.5	2.25	2.19	42.6	76	0	68.2	.068073	.5462	0	0	0	1	1	0	0	0
f	54	0	9	140	12.7	92.6	6.35	4.22	321	1	6.2	2.31	2.21	44.2	86	3.1	3	.051584	.516	0	0	0	0	0	0	0	0
m	54	0	9	163	12.6	78.6	8.49	4.54	206	1.1	7.9	2.26	2.13	45.3	87	0	21	.079589	.5673	0	0	1	1	1	0	0	0
m	54	0		167	11.8	81.9	10.93	7.88	309	1	5.9	2.25	2.28	38.9	72	0	2.4	.053186	.4891	0	0	0	1	0	0	0	0
m	54	0	9	170	13.2	82.9	5.74	3.23	259	1.1	5.8	2.25	2.16	43.8	112	3	12.4	.102604	.6531	0	0	0	1	1	0	0	0
m	54	0	9	163	12	83.9	9.72	5.8	176	1	13.3	2.21	2.21	39.9	82	3.6	4.3	.079058	.4781	0	0	1	0	1	0	0	0
m	54	0	9	142	12.2	85.6	4.97	2.25	218	1.1	5.8	2.14	2.13	40.5	102	0	10.6	.060818	.4796	0	0	0	0	0	1	0	0
m	54	0	9	175	12.2	87.6	9.78	6.54	270	1	5.6	2.26	2.23	41.4	87	0	2.3	.083595	.6442	0	0	0	0	0	0	0	0
m	54	0	9	157	11.8	87.7	5.16	3.41	180	1	6.4	2.35	2.22	45.3	80	0	1.9	.051541	.4388	0	0	0	1	0	0	0	0
m	54	0	9	129	11.9	88.5	6.38	3.45	151	1.1	5.6	1.68	1.89	31.8	75	0	1.5	.061245	.4325	0	0	0	1	0	1	0	0
m	54	0	9	151	11.9	89	8.32	6.16	195	1.1	6.4	2.11	2.09	40.7	100	0	5.2	.085833	.6888	0	0	0	0	1	0	0	0
m	54	0	9	95	13	89.2	9.83	7.36	178	1.1	7.7	2.1	2.3	31.9	192	23.3	12.1	.091768	1193	0	0	1	0	1	0	0	1
m	54	0	9	169	13.9	89.5	6.89	3.87	263	1	5.7	2.21	2.19	41	83	4.6	11.7	.074687	.5725	0	0	0	1	1	0	0	0
m	54	0	9	161	13.2	89.8	5.73	3	160	1.1	5.2	2.29	2.23	42.5	65	0	2.9	.040915	.4279	0	0	0	0	0	0	0	0
m	54	0	9	150	12.2	90.7	11.59	7.9	225	1	5.3	2.2	2.16	41.7	93	0	2.3	.110248	.8037	0	0	0	0	1	0	0	0
m	54	0	9	159	13.1	91.1	9.44	5.09	152	1	5.5	2.39	2.27	45	118	0	5.4	.099735	.6051	0	0	0	1	0	0	0	0
m	54	0	9	148	12.6	91.4	9.36	6.34	276	1	7.7	2.25	2.21	41.6	77	12.9	496	.076263	.754	0	0	0	1	0	1	0	0
m	54	0	9	153	13.2	92.1	11.01	7.33	194	1	5.4	2.22	2.16	42.5	66	0	6.6	.045531	.5013	0	0	0	1	1	0	0	0
m	54	0	9	136	13.1	92.3	9.05	7.29	193	1.2	5.6	2.15	2.33	32.8	92	7	28.6	.058491	.8101	0	0	0	1	1	0	0	0
m	54	0	9	159	12.2	92.3	7.1	5.34	230	1	5.5	2.22	2.22	39.9	103	0	5	.03948	.7639	0	0	0	1	0	0	0	0
m	54	0	9	149	12.9	92.6	6.36	4.14	191	1.1	5.5	2.25	2.22	41.2	98	0	14.2	.060802	.9747	0	0	0	1	0	1	0	0
m	54	0	9	179	13.5	92.7	6.5	3.38	307	1	6.2	2.28	2.39	35.7	88	141	51.2	.225169	.9521	0	0	0	1	0	0	0	0
		0		148	14.2	91.9	11.27	9.47	231	1.1	6.3	2.32	2.29	41.1	74	0	26.5	.045226	1303	0	0	0	0	0	0	0	0
		0	9	110	12.8	85.8	10.42	8.14	236	1.2	6.1	2.12	2.37	30.2	75	113	55.2	.125725	.8816	0	0	0	0	0	1	0	0
f	55	0	9	134	12.5	84.5	5.04	3.36	296	1.1	5.6	2.3	2.33	38.7	70	13.4	3	.053379	.7227	0	0	0	1	0	0	0	0
f	55	0	9	151	13.9	86.8	10.49	5.38	521	1	7.5	2.25	2.17	43.2	68	0	1.9	.049885	.5036	0	0	0	0	0	0	0	0
f	55	0	9	133	12.1	89.7	7.47	5.31	277	1	5.1	2.23	2.31	36.7	56	4.6	1.5	.04722	.5302	0	0	0	0	0	0	1	0
f	55	0	9	143	12.4	91.7	10.43	7.01	373	1	5.6	2.23	2.13	44.2	66	0	0		.5364	0	0	0	0	0	0	0	0
f	55	0	9	133	13.6	92.1	4.92	1.75	298	1	4.2	2.19	2.27	36.7	99	4.9	6.4	.07446	.843	0	0	0	1	0	1	0	0
f	55	0	9	158	12.8	95.1	7.63	5.23	198	4.4	7.4	2.35	2.44	36.5	111	0	22.6	.0885	1668	0	0	1	1	1	0	0	0
f	55	1	9	174	15.6	96.7	15.56	12.77	107	1.1	9.4	2.32	2.51	32.3	67	84.2	99.6	.22568	1251	0	0	0	0	0	1	0	0
m	55	0	9	142	13.2	85.5	5.53	3.24	199	1.1	6.2	2.12	2.21	36.4	68	12.1	11.7	.052863	.6031	0	0	0	1	0	0	0	0
m	55	0	9	145	12.5	87.4	5.88	2.82	184	1	7.1	2.12	2.19	37.2	93	0	4.4	.061996	.596	0	0	0	1	0	1	0	0
m	55	0	9	143	12.3	87.4	13.63	11.64	188	1.3	8.7	2.04	2.15	35.8	93	7.3	59.1	.290658	.6734	0	0	0	0	1	0	0	0
m	55	0	9	130	13.4	87.9	5.6	2.36	198	1	7.2	1.99	2.1	35.6	71	6.7	10.6	.059792	.5498	0	0	0	1	0	0	0	0
m	55	0		140	12.5	91.4	9.71	6.65	252	1	7.2	2.26	2.27	39.8	79	0	25.5	.04288	.6258	0	0	0	0	0	0	0	0
m	55	0	9	166	12.3	91.9	6.5	3.74	199	1	5.7	2.3	2.22	43.3	99	5.2	2.5	.045528	.6709	0	0	0	1	0	1	0	0
m	55	0	9	153	12.6	92.3	10.14	6.51	239	1	5.6	2.37	2.23	45.6	102	10.2	5.3	.202171	.5551	0	0	0	0	0	0	0	0
m	55	0	9	153	13.2	92.5	16.73	12.21	300	1	12.6	2.22	2.21	40.4	94	0	144	.076064	.6153	0	0	0	0	1	0	0	0
m	55	0	9	156	13.8	93.9	7.46	3.81	292	1.2	11.5	2.15	2.19	38.5	74	0	146	.101358	.5849	0	0	0	1	1	0	0	0
m	55	0	9	155	12.3	94.1	9.76	6.72	211	1	6.3	2.29	2.23	42.3	81	0	2.9	.066405	.5413	0	0	0	1	0	1	0	0
m	55	0	9	157	12.5	95.5	6.93	4.74	201	1.2	4.8	2.24	2.31	37.4	84	22.4	8.1	.053331	.653	0	0	0	1	0	0	0	0
m	55	0	9	135	19.7	104	9.2	6.29	212	1	7.5	2.18	2.2	39.2	78	0	132	.136398	.7952	0	0	0	0	0	0	1	0
	5567967	0	9	168	12.5	94.7	7.26	3.02	173	1.1	6.4	2.18	2.19	39.7	93	0	303	.066582	.5141	0	0	0	0	0	1	0	0
f	56	0	9	155	14.2	78.3	9.69	6.23	220	1.1	5.2	2.33	2.27	42.4	95	3.3	3.6	.054997	.6369	0	0	1	1	1	0	0	1
f	56	0	9	119	15.6	82	4.07	2.67	235	1	5.7	2.12	2.36	30.3	62	0	2.2	.072226	.9203	1	0	0	0	0	1	0	0
f	56	0	9	147	12.1	87.4	9.16	3.87	286	1.1	7.4	2.19	2.21	39.1	58	3	2.2	.080279	.5831	0	0	0	0	0	0	0	0
f	56	0	9	131	13.7	96.2	9.33	6.37	196	2.3	5.9	2.24	2.29	38.2	74	5.5	4.8	.042694	.9016	0	0	0	1	0	0	0	0
f	56	0	9	139	12.9	96.4	5.71	3.25	260	1.1	7	2.22	2.35	34.8	77	5.8	2.5	.068605	.7076	0	0	0	0	0	0	0	0
m	56	0		151	12.5	87	16.62	11.9	244	1	5.1	2.31	2.25	42.3	66	11.3	7.9	.060242	.5836	0	0	0	0	0	0	0	0
m	56	0	9	168	12.9	90	9.87	5.97	208	1	5.7	2.28	2.27	40.6	74	0	12.8	.086504	.594	0	0	0	1	0	0	0	0
m	56	0	9	162	12.7	90	11.07	8.61	239	1.1	10.3	2.19	2.15	41.6	91	4.2	302	.096773	.5979	0	0	0	1	0	1	0	0
m	56	0	9	137	12.1	92.6	6.31	3.92	242	1	5.9	2.09	2.19	36.2	75	0	3	.075529	.4292	0	0	0	0	0	0	0	0
m	56	0	9	161	13.6	92.8	11.31	7.16	272	1	6	2.16	2.18	39.1	69	4.2	40.3	.053612	.672	0	0	0	1	1	0	0	0
m	56	0	9	135	12.6	93.3	9.31	7.51	176	1	5.9	2.08	2.18	36	92	0	34.7	.059835	.6407	0	0	0	0	0	0	0	0
m	56	0	9	157	12.1	93.3	11.03	8.12	257	1.1	7.7	2.18	2.22	38.4	92	0	46.4	.072217	.7121	0	0	0	1	1	0	0	0
m	56	0	9	179	13	94.4	11.01	6.82	222	1.4	5.4	2.27	2.34	37.4	86	8	8.3	.05243	.5323	0	0	0	1	1	0	0	0
m	56	0	9	147	13.5	94.6	6.42	4.03	237	1	5.1	2.22	2.3	37	75	8.1	44.4	.061116	.5515	0	0	0	1	0	1	0	0
m	56	0	9	157	12.3	95.1	10.05	7.18	198	1.1	6.6	2.15	2.35	32.2	124	108	7.9	.114552	1027	0	0	0	1	1	0	0	0
m	56	1	9	152	15.7	97.9	7.12	4.44	206	3.7	5.5	2.18	2.25	37.2	127	6.8	166	.121229	2661	0	0	0	1	0	0	0	0
m	56	0	9	143	14.5	99.8	9.06	5.83	195	3.1	6.7	2.24	2.3	37.8	209	0	87.1	.186413	2588	0	0	1	1	0	0	0	0
	5609309	0	9	164	12.4	90.5	5.37	2.85	232	1	5.6	2.17	2.17	40	98	0	4.7	.083208	.6596	0	0	0	0	0	0	0	0
f	57	0	9	131	13.9	85	8.32	4.79	243	1	5.9	2.23	2.25	39.1	77	11.2	3.8	.052067	.8696	0	0	0	1	0	0	0	0
f	57	0	9	143	12.6	88.3	7.46	4.24	235	1	10.6	2.31	2.4	36.5	66	23.2	126	.046225	.7935	0	0	0	1	0	0	0	0
f	57	0	9	127	13.4	89.2	4.06	2.58	190	1.1	7.2	2.32	2.18	45.7	67	10.6	3.8	.058595	.6542	0	0	0	1	0	0	0	0
f	57	0	9	139	12.6	90	13.23	8.89	269	1.1	9.1	2.29	2.35	37.5	67	29.4	44.1	.073571	.6263	0	0	0	0	0	0	0	0
m	57	0	9	122	17.2	61.9	8.82		271	1.2	6.9	2.27	2.26	40.6	77	0	24.5	.069355	.4678	0	0	0	0	0	1	0	0
m	57	0	9	130	14.9	82.3	5.43	3.87	130	1.1	5.3	2.17	2.2	38.7	49	0	6.4	.060613	.5676	0	0	0	0	0	0	0	0
m	57	0	9	144	12.7	86.2	8.82	7.24	312	1	8.5	2.02	2.19	33.3	87	0	75.8	.054066	.4764	0	0	0	1	0	1	0	0
m	57	0	9	167	13.3	86.3	11.1	8.39	232	1.1	7.2	2.18	2.2	39.1	94	0	20.3	.039139	.6275	0	0	0	0	1	0	0	0
m	57	0	9	147	12.4	86.7	11.98	8.84	338	1.1	5.9	2.2	2.22	39.3	105	7.1	7.6	.048398	.8828	0	0	0	0	0	0	0	0
m	57	0	9	119	12.2	87.4	5.1	2.7	223	1.1	4.5	2.16	2.31	34.1	83	54.5	4.5	.064118	.7006	0	0	0	0	1	0	0	0
m	57	0		153	12	91.2	8.9	7.11	118	1	5.9	2.3	2.26	41.7	82	4.5	12.6	.095387	.6195	0	0	0	0	0	0	0	0
m	57	0	9	153	14.6	91.2	6.32	3.68	151	3.3	6.9	2.27	2.19	43.2	132	16.2	25.7	.102844	.9308	0	0	0	1	0	1	0	0
m	57	0	9	166	12.5	91.3	7.56	4.94	310	1	5	2.17	2.15	41	70	0	9.1	.064861	.6361	0	0	0	1	1	0	0	0
m	57	0	9	158	14.5	92.7	9.34	6.61	175	1.1	5.4	2.41	2.42	39.7	105	7.1	21.1	.237939	1.05	0	0	0	0	1	0	0	0
m	57	0	9	127	18.9	93.7	8.37	4.85	115	1.1	6.6	2.15	2.35	32.1	92	0	2.9	.082387	1225	0	0	0	0	0	0	0	0
m	57	0	9	151	15.1	94.6	7.02	5.41	160	2.7	5.5	1.86	2.21	26.2	146	11.2	33.4	.241069	1981	0	0	0	0	0	0	0	1
m	57	0	9	133	12.6	94.8	5.37	4.06	197	1.1	5.3	2.17	2.31	34.6	99	26.7	11.1	.069745	.9107	0	0	0	1	1	0	0	0
m	57	0	9	133	17	96.9	5.2		148	2.5	4.9	1.76	2.1	26.4	228	12	60.9	.192138	2521	0	0	0	0	0	0	0	1
f	58	0	9	142	14.1	86.9	11.82	9.81	129	1.1	6.9							.066371	1003	0	0	0	1	0	0	0	0
f	58	0	9	129	13.8	90	7.18	3.81	170	1	5.5	2.08	2.23	34	56	6.6	2.1	.051076	1166	0	0	0	1	0	1	0	0
f	58	0	9	130	12.4	91.2	5.01	2.2	155	1.1	6.5	2.26	2.25	40.5	49	0	3.8	.045542	.7116	0	0	0	1	0	0	0	0
f	58	0	9	136	12.3	92	5.01	2.88	152	1.1	7.7	2.23	2.22	40.5	61	0	3	.052705	.755	0	0	0	1	0	0	0	0
f	58	0	9	138	13.2	94.2	6.66	3.4	151	1	8.3	2.25	2.27	39.3	47	4.5	3.5	.051242	.5493	0	0	0	1	0	0	0	0
f	58	0	9	98	12.7	94.7	6.91	4.71	192	1.2	5.4	2.13	2.32	32.3	52	0	7.6	.044512	.6002	0	0	0	1	1	1	0	0
m	58	0	9	148	12.9	85.4	4.13	2.21	177	1.1	5.7	2.17	2.17	40.1	102	0	8.1	.106866	.7176	0	0	0	1	0	1	0	0
m	58	0	9	152	13.6	87.4	3.72	2.14	105	1.1	5.9	2.23	2.25	39.4	77	11.1	2.6	.099938	.7043	0	0	0	1	0	0	0	0
m	58	0	9	134	12.1	88.4	5.62	4.2	139	1.4	5.8	2.19	2.19	40.1	101	3.3	5.2	.096657	.5891	0	0	0	1	0	0	1	0
m	58	0	9	149	12.5	91.6	7.6	5.41	232	1	7.9	2.21	2.17	41.7	88	4.8	10.4	.12554	.7002	0	0	0	1	0	1	0	0
m	58	0	9	153	12.5	91.8	7.85	5.65	223	1	5.3	2.24	2.2	41.6	86	0	3.3	.050202	.601	0	0	0	0	0	1	0	0
m	58	0	9	148	12.3	93.5	6.75	4.48	213	1.1	5	2.19	2.11	43.4	87	0	3	.082799	.5855	0	0	0	1	0	1	0	0
f	59	0	9	118	13	85.5	7.65	5.37	212	1.1	5.8	2.18	2.42	30.6	87	0	20	.073187	.7763	0	0	0	0	0	1	0	0
f	59	0	9	134	13.3	85.7	6.92	5.23	224	1	11.2	2.1	2.25	34.2	71	15.7	4.2	.062872	1026	0	0	1	0	0	0	1	0
f	59	1	9	131	15.8	87.8	12.07	8.68	215	1.2	5.7	2.24	2.46	31.1	72	44.6	6.1	.097304	1589	0	0	0	1	1	0	0	0
f	59	0	9	149	13.1	87.8	7.23	3.62	251	1	5	2.35	2.38	39	61	0	4	.034524	.628	0	0	0	1	0	0	0	0
f	59	1	9	141	13.8	90.1	14.03	13.29	228	1.1	12.6	2.11	2.3	32.6	91	15	7	.080038	.9342	1	0	0	0	1	0	1	0
m	59	0	9	123	18	63.4	7.97		285	1.1	8.1	2.25	2.27	39.3	68	5.4	6.7	.101265	.6642	0	0	1	1	1	0	1	0
m	59	0	9	142	18.7	65.5	9.78		315	1.1	5.1	2.29	2.39	35.9	113	18.3	4.7	.076684	.9655	0	0	0	1	1	1	0	0
m	59	0	9	161	13.3	85.1	8.84	5.98	277	1.1	5.4	2.18	2.15	41.1	71	0	2.6	.050463	.5278	0	0	0	0	0	0	0	0
m	59	0	9	174	13.2	85.4	7.51	5.15	234	1.1	6.1	2.22	2.14	43.2	99	0	4.3	.053031	.5392	0	0	0	0	0	1	0	0
m	59	0	9	97	14.6	86	12.43		261	1.6	5.4	2.23	2.41	33	181	80.5	31.2	.298871	2263	0	0	0	1	1	1	0	0
m	59	0	9	153	12.5	86.3	13.79	12.25	151	1.3	27.5	2.04	2.16	35.3	94	0	58.1	.089824	.7994	0	0	0	0	1	0	0	0
m	59	0	9	139	13.2	87	5.52	3.04	208	1	6.6	2.21	2.09	44.8	85	0	3	.062849	.5211	0	0	0	1	0	1	0	0
m	59	0	9	149	11.9	88.5	11	8.7	218	1	11.5	2.4	2.28	44.8	114	5.9	66	.140031	.7558	0	0	1	1	1	0	0	0
m	59	0	9	142	11.9	88.6	7.83	4.6	201	1.1	5.7	2.17	2.13	41.6	85	7.9	11.8	.058867	.6979	0	0	0	0	0	0	0	0
m	59	0	9	157	15.3	89.9	12.98	11.02	234	1.2	6.3	2.15	2.31	33.6	195	12.6	76.3	.148391	3.25	0	0	0	1	0	0	0	0
m	59	0	9	122	13.1	90.9	15.34	12.82	289	1.1	12.3	2.11	2.24	34.7	108	21.2	31.5	.084072	.8647	0	0	1	1	0	1	0	0
m	59	1	9	144	12.2	91.5	21.13		302	1.3	27	2.07	2.1	38.8	173	8.7	118	.315902	1736	0	0	1	1	1	1	0	0
m	59	0	9	161	13.2	94.7	10.17	6.91	282	1.1	6	2.2	2.09	44.3	101	0	1.5	.034507	.7642	0	0	0	0	0	0	0	0
m	59	1	9	138	14.5	96.5	11.69	7.61	145	1.1	9.4	2.28	2.27	40.3	82	6.3	189	.042973	.8803	0	0	0	0	0	0	0	0
m	59	0	9	156	13.9	96.7	11.32	7.29	282	1	4.9	2.19	2.25	37.6	76	0	4.3	.064048	.7317	0	0	0	0	0	1	0	0
m	59	0	9	133	13.1	96.8	14.2	10.82	263	1.5	8.8	2.31	2.32	39.5	111	3.6	131	.06599	.7081	0	0	0	0	1	0	0	0
m	59	0	9	138	13.2	97.1	4.84	2.74	240	1.1	4.7	2.17	2.41	30.5	77	0	4.3	.069167	.8027	0	0	0	1	0	1	0	0
	5957837	0	9	130	11.9	95.5	4.03	1.5	171	1	8.4	2.19	2.2	39.8	97	0	38.8	.082272	.8808	0	0	0	0	0	0	1	0
f	60	0		132	13.8	90.6	7.75	4.82	243	1	5.8	2.27	2.35	36.7	67	0	3.4	.063548	.6059	0	0	0	0	0	0	0	0
f	60	0	9	142	14.5	91.4	12.96	8.06	245	1	8.1	2.29	2.34	38	79	28.6	3.7	.089774	1.23	0	0	0	1	0	0	0	0
m	60	0	9	153	12.6	80.7	7.54	3.45	203	1.1	8.8	2.16	2.17	39.5	94	0	487	.0746	.3963	0	0	0	0	1	0	0	0
m	60	0	9	157	12.3	83.6	12.27	9.89	215	1.9	9.7	2.16	2.13	41.3	79	19.6	5.3	.056648	.7594	0	0	1	1	1	0	0	0
m	60	0	9	149	13.2	86.2	5.46	3.15	212	1	5	2.33	2.29	41.7	102	0	7.1	.042166	.7252	0	0	0	0	0	1	0	0
m	60	0	9	141	12.8	86.6	6.79	3.55	287	1	6	2.26	2.23	41.1	104	0	4.8	.047909	.4757	0	0	0	1	1	1	0	0
m	60	0	9	148	12.1	88.1	5.89	4.05	258	1	6.8	2.27	2.21	42.4	76	0	4.1	.074622	.5795	0	0	0	1	1	0	0	0
m	60	0	9	153	12	90.3	8.55	5.93	176	1.1	6.7	2.19	2.28	36.4	73	11.4	45.8	.059353	.5824	0	0	0	0	0	1	0	0
m	60	0	9	155	13.4	90.3	7.18	5.1	247	2.1	8	2.19	2.22	38.7	96	0	6.4	.057332	.5737	0	0	0	1	0	1	0	0
m	60	0	9	156	12.1	93.4	11.54	8.08	260	1	6.7	2.16	2.32	33.8	97	107	8.3	.090308	.8196	0	0	0	1	1	0	0	0
[truncated: 2,274 more rows]
